# Supplementary material for: A Plant-Derived Alkanol Induces Teliospore Germination in Sporisorium scitamineum
Source: J Fungi (Basel). 2022 Feb 21;8(2):209. doi: 10.3390/jof8020209 (PMC8878970; doi:10.3390/jof8020209)
Supplement: Supplementary file 1 [file jof-08-00209-s001.zip]

Archive with 6 entries (6 files):
- Figure S1.tif
- Figure S2.tif
- Figure S3.tif
- Table S1.pdf
- Table S2.pdf
- Table S3.xlsx
