# Supplementary material for: A Plant-Derived Alkanol Induces Teliospore Germination in Sporisorium scitamineum
Source: J Fungi (Basel). 2022 Feb 21;8(2):209. doi: 10.3390/jof8020209 (PMC8878970; doi:10.3390/jof8020209)
Supplement: Supplementary file 1 [file jof-08-00209-s001.zip › Table S3.xlsx]

## Sheet: CK_vs_T1
Expression profiles of different expressed genes in CK_vs_T1
#ID	CK-1_Count	CK-2_Count	CK-3_Count	T1-2_Count	T1-3_Count	T1-1_Count	CK-1_CPM	CK-2_CPM	CK-3_CPM	T1-2_CPM	T1-3_CPM	T1-1_CPM	FDR	log2FC	regulated
ONT.10017	47	39	39	33	10	6	75.0361	51.6065	54.6332	12.2656	4.36418	7.52407	0.003536	-2.44206	down
ONT.10066	116	149	74	93	29	24	185.196	197.163	103.663	34.5667	12.6561	30.0963	0.003297	-2.26533	down
ONT.10185	8	8	18	0	1	0	12.7721	10.586	25.2154	0	0.436418	0	0.000469	-4.60026	down
ONT.10373	7	11	5	548	9	94	11.1756	14.5557	7.00426	203.684	3.92776	117.877	0.00657	3.06758	up
ONT.10499	6	3	5	388	22	47	9.57908	3.96973	7.00426	144.214	9.6012	58.9385	0.002145	3.2005	up
ONT.10501	3	3	6	70	594	28	4.78954	3.96973	8.40512	26.018	259.232	35.1123	9.33e-05	4.14482	up
ONT.10551	1	5	4	2196	1173	561	1.59651	6.61622	5.60341	816.221	511.918	703.5	4.04e-21	6.90084	up
ONT.10691	99	48	23	50	5	5	158.055	63.5157	32.2196	18.5843	2.18209	6.27006	0.0092	-2.66338	down
ONT.10694	138	122	66	67	10	13	220.319	161.436	92.4563	24.9029	4.36418	16.3022	0.000415	-2.92092	down
ONT.10698	0	2	4	69	47	29	0	2.64649	5.60341	25.6463	20.5116	36.3663	0.003248	3.14189	up
ONT.10942	25	14	9	6	0	1	39.9128	18.5254	12.6077	2.23011	0	1.25401	0.002349	-3.50413	down
ONT.10996	297	203	145	151	46	57	474.164	268.618	203.124	56.1245	20.0752	71.4786	0.003297	-2.3047	down
ONT.11007	4	3	0	169	76	30	6.38605	3.96973	0	62.8148	33.1678	37.6203	0.000214	3.6097	up
ONT.11010	25	29	23	14	10	3	39.9128	38.374	32.2196	5.20359	4.36418	3.76203	0.0053	-2.48927	down
ONT.11014	2	3	6	315	463	170	3.19303	3.96973	8.40512	117.081	202.062	213.182	3.73e-10	4.98631	up
ONT.1110	2	5	3	153	34	37	3.19303	6.61622	4.20256	56.8678	14.8382	46.3984	0.002349	2.97739	up
ONT.11161	43	34	34	6	2	5	68.6501	44.9903	47.629	2.23011	0.872836	6.27006	2.16e-05	-3.70617	down
ONT.11238	74	52	29	13	0	6	118.142	68.8086	40.6247	4.83191	0	7.52407	0.000192	-3.66713	down
ONT.11311	3	2	1	870	51	88	4.78954	2.64649	1.40085	323.366	22.2573	110.353	2.01e-07	5.16136	up
ONT.11441	68	73	46	42	4	4	108.563	96.5968	64.4392	15.6108	1.74567	5.01605	0.000777	-3.03901	down
ONT.115	584	698	842	12158	10805	3919	932.364	923.624	1179.52	4518.95	4715.5	4914.47	0.000139	2.44099	up
ONT.11543	112	56	20	5	0	1	178.81	74.1016	28.0171	1.85843	0	1.25401	4.74e-08	-5.41584	down
ONT.1159	0	0	0	83	4	3	0	0	0	30.8499	1.74567	3.76203	0.008188	4.25001	up
ONT.11601	0	1	0	141	15	7	0	1.32324	0	52.4076	6.54627	8.77808	0.001496	4.32871	up
ONT.11602	0	0	1	129	10	19	0	0	1.40085	47.9474	4.36418	23.8262	0.000813	4.44238	up
ONT.11634	14	27	16	11	0	2	22.3512	35.7276	22.4136	4.08854	0	2.50802	0.007517	-2.9933	down
ONT.11661	22	16	6	2	2	3	35.1233	21.1719	8.40512	0.743371	0.872836	3.76203	0.006906	-3.08561	down
ONT.11664	77	52	35	24	3	7	122.931	68.8086	49.0298	8.92045	1.30925	8.77808	0.000311	-3.18157	down
ONT.11739	84	52	37	3	0	0	134.107	68.8086	51.8315	1.11506	0	0	7.97e-10	-6.11139	down
ONT.11829	20	12	5	3	0	0	31.9303	15.8789	7.00426	1.11506	0	0	0.001512	-4.03709	down
ONT.11861	11	7	5	306	50	40	17.5617	9.2627	7.00426	113.736	21.8209	50.1604	0.009029	2.49782	up
ONT.12021	175	151	99	13	1	1	279.39	199.81	138.684	4.83191	0.436418	1.25401	5.26e-12	-5.64534	down
ONT.12037	17	39	36	2	2	1	27.1407	51.6065	50.4307	0.743371	0.872836	1.25401	1.33e-06	-4.64413	down
ONT.12068	49	32	10	1824	497	599	78.2292	42.3438	14.0085	677.954	216.9	751.153	5.72e-06	3.59797	up
ONT.1321	62	7	11	12	0	1	98.9838	9.2627	15.4094	4.46022	0	1.25401	0.005014	-3.46802	down
ONT.1365	1	0	0	455	27	66	1.59651	0	0	169.117	11.7833	82.7647	4.6e-07	5.89599	up
ONT.1527	83	108	65	76	19	12	132.511	142.91	91.0554	28.2481	8.29194	15.0481	0.002563	-2.40025	down
ONT.1536	49	36	20	14	1	6	78.2292	47.6367	28.0171	5.20359	0.436418	7.52407	0.001743	-3.08424	down
ONT.1616	26	14	22	1021	97	132	41.5093	18.5254	30.8188	379.491	42.3325	165.53	0.003449	2.687	up
ONT.1687	10	10	28	875	598	254	15.9651	13.2324	39.2239	325.225	260.978	318.519	1.35e-07	3.77997	up
ONT.1993	36	23	30	7	1	0	57.4745	30.4346	42.0256	2.6018	0.436418	0	1.07e-05	-4.29974	down
ONT.2109	6	9	8	357	90	52	9.57908	11.9092	11.2068	132.692	39.2776	65.2086	0.000537	2.89762	up
ONT.2128	42	36	29	966	159	283	67.0536	47.6367	40.6247	359.048	69.3905	354.885	0.004179	2.38864	up
ONT.2168	71	50	31	14	2	1	113.352	66.1622	43.4264	5.20359	0.872836	1.25401	4.02e-06	-4.11439	down
ONT.2195	7	0	3	263	17	41	11.1756	0	4.20256	97.7532	7.41911	51.4145	0.007802	3.11661	up
ONT.220	4	7	5	265	25	107	6.38605	9.2627	7.00426	98.4966	10.9105	134.179	0.001033	3.23603	up
ONT.2237	1	0	3	118	49	89	1.59651	0	4.20256	43.8589	21.3845	111.607	1.91e-05	4.43412	up
ONT.2263	104	99	65	61	12	8	166.037	131.001	91.0554	22.6728	5.23702	10.0321	0.000362	-2.8692	down
ONT.2281	63	51	35	11	1	1	100.58	67.4854	49.0298	4.08854	0.436418	1.25401	7.75e-07	-4.39753	down
ONT.2339	362	256	216	112	14	25	577.938	338.75	302.584	41.6287	6.10985	31.3503	8.31e-06	-3.47688	down
ONT.2402	20	12	5	4	2	1	31.9303	15.8789	7.00426	1.48674	0.872836	1.25401	0.0083	-3.09696	down
ONT.2507	58	28	25	11	5	2	92.5978	37.0508	35.0213	4.08854	2.18209	2.50802	5.79e-05	-3.53556	down
ONT.2529	19	53	29	13	15	1	30.3337	70.1319	40.6247	4.83191	6.54627	1.25401	0.004415	-2.73833	down
ONT.2543	8	3	4	640	121	130	12.7721	3.96973	5.60341	237.879	52.8066	163.022	3.5e-07	4.22736	up
ONT.2634	27	26	19	9	6	4	43.1059	34.4043	26.6162	3.34517	2.61851	5.01605	0.002252	-2.75989	down
ONT.2646	15	14	7	4	0	1	23.9477	18.5254	9.80597	1.48674	0	1.25401	0.004379	-3.43841	down
ONT.2830	6	4	7	111	78	37	9.57908	5.29297	9.80597	41.2571	34.0406	46.3984	0.006296	2.42481	up
ONT.2946	1	0	1	76	50	24	1.59651	0	1.40085	28.2481	21.8209	30.0963	0.000208	4.23804	up
ONT.3014	16	4	4	2	0	0	25.5442	5.29297	5.60341	0.743371	0	0	0.008274	-3.77148	down
ONT.3082	350	317	182	81	82	30	558.78	419.468	254.955	30.1065	35.7863	37.6203	5.82e-06	-3.06776	down
ONT.3187	6	9	18	331	130	128	9.57908	11.9092	25.2154	123.028	56.7343	160.513	0.000357	2.88347	up
ONT.32	9	9	13	0	2	0	14.3686	11.9092	18.2111	0	0.872836	0	0.002098	-3.98606	down
ONT.323	36	40	20	11	0	3	57.4745	52.9297	28.0171	4.08854	0	3.76203	0.000369	-3.55438	down
ONT.3234	1	1	0	58	20	14	1.59651	1.32324	0	21.5577	8.72836	17.5562	0.006053	3.52475	up
ONT.3238	5	22	23	3	2	1	7.98257	29.1114	32.2196	1.11506	0.872836	1.25401	0.001184	-3.60005	down
ONT.3265	13	22	21	11	1	2	20.7547	29.1114	29.4179	4.08854	0.436418	2.50802	0.005774	-2.90977	down
ONT.3303	5	13	6	233	66	41	7.98257	17.2022	8.40512	86.6027	28.8036	51.4145	0.008641	2.37733	up
ONT.3389	0	0	0	87	3	3	0	0	0	32.3366	1.30925	3.76203	0.008387	4.24702	up
ONT.3390	0	1	1	84	50	10	0	1.32324	1.40085	31.2216	21.8209	12.5401	0.000952	4.00565	up
ONT.3415	35	27	6	7	2	5	55.878	35.7276	8.40512	2.6018	0.872836	6.27006	0.008242	-2.87899	down
ONT.352	59	32	31	11	0	2	94.1943	42.3438	43.4264	4.08854	0	2.50802	2.74e-05	-4.04785	down
ONT.367	0	0	0	194	3	13	0	0	0	72.1069	1.30925	16.3022	0.000381	5.15803	up
ONT.3699	107	54	21	0	0	0	170.827	71.4551	29.4179	0	0	0	7.97e-10	-7.2994	down
ONT.3701	306	170	116	35	17	38	488.533	224.951	162.499	13.009	7.41911	47.6524	0.000136	-3.23846	down
ONT.3738	4	1	1	1371	11	75	6.38605	1.32324	1.40085	509.581	4.8006	94.0508	5.28e-06	5.20925	up
ONT.3741	46	36	25	703	244	183	73.4396	47.6367	35.0213	261.295	106.486	229.484	0.006455	2.09212	up
ONT.3842	33	59	51	43	15	8	52.6849	78.0713	71.4435	15.9825	6.54627	10.0321	0.007994	-2.20545	down
ONT.3939	645	553	228	121	86	48	1029.75	731.754	319.394	44.9739	37.532	60.1925	1.13e-06	-3.36966	down
ONT.410	939	920	699	489	110	121	1499.13	1217.38	979.196	181.754	48.006	151.735	3.78e-05	-2.88359	down
ONT.4247	0	2	0	70	13	13	0	2.64649	0	26.018	5.67343	16.3022	0.009615	3.47191	up
ONT.4270	154	113	38	26	6	4	245.863	149.526	53.2324	9.66382	2.61851	5.01605	1.3e-06	-4.03379	down
ONT.4271	57	30	16	8	2	0	91.0012	39.6973	22.4136	2.97348	0.872836	0	2.14e-05	-4.20704	down
ONT.4452	10	15	26	463	493	114	15.9651	19.8486	36.4222	172.09	215.154	142.957	6.77e-05	3.03284	up
ONT.4467	2	2	0	152	14	15	3.19303	2.64649	0	56.4962	6.10985	18.8102	0.005027	3.42392	up
ONT.4629	3	0	5	205	95	58	4.78954	0	7.00426	76.1955	41.4597	72.7327	2.3e-05	3.88348	up
ONT.4687	2	1	0	193	7	20	3.19303	1.32324	0	71.7353	3.05493	25.0802	0.002252	3.85659	up
ONT.4688	8	9	21	1045	117	45	12.7721	11.9092	29.4179	388.411	51.0609	56.4305	0.001768	3.09594	up
ONT.4836	0	0	1	61	14	18	0	0	1.40085	22.6728	6.10985	22.5722	0.002846	4.05004	up
ONT.503	41	15	9	12	0	1	65.457	19.8486	12.6077	4.46022	0	1.25401	0.006479	-3.24202	down
ONT.5193	2	0	3	97	17	40	3.19303	0	4.20256	36.0535	7.41911	50.1604	0.003608	3.3381	up
ONT.5266	44	30	12	5	1	2	70.2466	39.6973	16.8102	1.85843	0.436418	2.50802	4.14e-05	-4.03847	down
ONT.5303	60	82	61	3563	1543	1172	95.7908	108.506	85.452	1324.32	673.393	1469.7	1.38e-09	3.67504	up
ONT.5304	363	383	525	91913	53282	16354	579.534	506.802	735.448	34162.7	23253.2	20508.1	1.1e-20	5.4807	up
ONT.5305	104	69	45	2161	1387	996	166.037	91.3038	63.0384	803.212	605.312	1248.99	2.96e-06	3.17412	up
ONT.5333	10	4	2	0	0	0	15.9651	5.29297	2.80171	0	0	0	0.007438	-4.31815	down
ONT.5364	0	8	9	166	99	74	0	10.586	12.6077	61.6998	43.2054	92.7968	0.001747	3.00982	up
ONT.5368	21	29	15	5	3	4	33.5268	38.374	21.0128	1.85843	1.30925	5.01605	0.001432	-3.0794	down
ONT.5467	1	0	3	133	50	14	1.59651	0	4.20256	49.4342	21.8209	17.5562	0.001033	3.66329	up
ONT.5542	15	9	11	5	0	0	23.9477	11.9092	15.4094	1.85843	0	0	0.004771	-3.52885	down
ONT.5636	1	1	1	80	24	12	1.59651	1.32324	1.40085	29.7348	10.474	15.0481	0.0055	3.35339	up
ONT.5641	0	0	0	10	29	9	0	0	0	3.71685	12.6561	11.2861	0.0088	4.18977	up
ONT.5665	0	1	3	296	3	23	0	1.32324	4.20256	110.019	1.30925	28.8423	0.002851	3.8833	up
ONT.5757	184	144	116	104	9	35	293.758	190.547	162.499	38.6553	3.92776	43.8904	0.006551	-2.50978	down
ONT.5927	8	11	13	2	2	0	12.7721	14.5557	18.2111	0.743371	0.872836	0	0.00363	-3.52861	down
ONT.6013	0	0	0	86	3	5	0	0	0	31.9649	1.30925	6.27006	0.006479	4.33479	up
ONT.6064	21	13	9	640	45	137	33.5268	17.2022	12.6077	237.879	19.6388	171.799	0.005842	2.70809	up
ONT.6140	45	60	14	10	7	5	71.8431	79.3946	19.6119	3.71685	3.05493	6.27006	0.000433	-3.17319	down
ONT.6244	1	0	2	114	19	8	1.59651	0	2.80171	42.3721	8.29194	10.0321	0.007923	3.3756	up
ONT.6267	188	204	92	108	10	19	300.144	269.942	128.878	40.142	4.36418	23.8262	0.000978	-2.89455	down
ONT.6285	37	45	11	9	3	7	59.071	59.5459	15.4094	3.34517	1.30925	8.77808	0.003728	-2.89677	down
ONT.6312	17	18	20	315	315	97	27.1407	23.8184	28.0171	117.081	137.472	121.639	0.000783	2.46382	up
ONT.6375	3	0	0	218	107	39	4.78954	0	0	81.0274	46.6967	48.9064	2.03e-06	4.84994	up
ONT.6420	47	11	15	5	0	2	75.0361	14.5557	21.0128	1.85843	0	2.50802	0.000356	-3.92707	down
ONT.6421	28	7	8	6	0	1	44.7024	9.2627	11.2068	2.23011	0	1.25401	0.006912	-3.33611	down
ONT.6422	23	10	11	4	1	2	36.7198	13.2324	15.4094	1.48674	0.436418	2.50802	0.00311	-3.28058	down
ONT.6423	30	17	18	2	2	3	47.8954	22.4951	25.2154	0.743371	0.872836	3.76203	0.000242	-3.67432	down
ONT.6458	17	19	9	9	0	0	27.1407	25.1416	12.6077	3.34517	0	0	0.008531	-3.23286	down
ONT.6522	1	1	1	25	30	38	1.59651	1.32324	1.40085	9.29213	13.0925	47.6524	0.003714	3.53878	up
ONT.6587	125	105	33	47	6	8	199.564	138.94	46.2281	17.4692	2.61851	10.0321	0.000518	-3.13657	down
ONT.6607	0	1	1	120	5	11	0	1.32324	1.40085	44.6022	2.18209	13.7941	0.008004	3.63491	up
ONT.6679	18	9	26	7	2	2	28.7372	11.9092	36.4222	2.6018	0.872836	2.50802	0.003395	-3.07667	down
ONT.6747	0	2	3	67	50	11	0	2.64649	4.20256	24.9029	21.8209	13.7941	0.0092	3.00505	up
ONT.6836	4	10	17	466	80	104	6.38605	13.2324	23.8145	173.205	34.9134	130.417	0.001182	2.90815	up
ONT.6886	51	18	3	3	0	1	81.4222	23.8184	4.20256	1.11506	0	1.25401	0.000224	-4.41556	down
ONT.6888	14	16	18	1	0	0	22.3512	21.1719	25.2154	0.371685	0	0	2.3e-05	-5.18322	down
ONT.6958	79	33	18	7	14	6	126.124	43.667	25.2154	2.6018	6.10985	7.52407	0.002145	-2.95522	down
ONT.6959	61	20	12	8	3	8	97.3873	26.4649	16.8102	2.97348	1.30925	10.0321	0.008275	-2.8308	down
ONT.6964	61	74	55	8	3	2	97.3873	97.92	77.0469	2.97348	1.30925	2.50802	2.64e-09	-4.65227	down
ONT.6993	40	32	43	9	3	13	63.8605	42.3438	60.2367	3.34517	1.30925	16.3022	0.007644	-2.66355	down
ONT.7004	36	79	112	12	4	13	57.4745	104.536	156.895	4.46022	1.74567	16.3022	0.000131	-3.43217	down
ONT.7006	281	138	264	9	2	33	448.62	182.608	369.825	3.34517	0.872836	41.3824	0.000227	-3.85051	down
ONT.7007	3493	2318	4172	161	99	954	5576.62	3067.28	5844.36	59.8413	43.2054	1196.33	0.008878	-2.94858	down
ONT.7010	191	120	164	24	9	41	304.934	158.789	229.74	8.92045	3.92776	51.4145	0.001358	-3.01562	down
ONT.7011	20595	16939	21388	5659	3358	5179	32880.2	22414.4	29961.4	2103.37	1465.49	6494.52	0.000357	-2.70122	down
ONT.7012	258	260	193	138	49	45	411.9	344.043	270.365	51.2926	21.3845	56.4305	0.000144	-2.61193	down
ONT.7013	139	66	112	15	16	35	221.915	87.3341	156.895	5.57528	6.98269	43.8904	0.00633	-2.63944	down
ONT.7014	408	639	727	358	83	108	651.377	845.552	1018.42	133.063	36.2227	135.433	0.000253	-2.68191	down
ONT.7071	6	18	9	385	104	43	9.57908	23.8184	12.6077	143.099	45.3875	53.9225	0.006053	2.4688	up
ONT.7147	35	45	36	1426	243	214	55.878	59.5459	50.4307	530.023	106.05	268.358	0.001593	2.52112	up
ONT.7281	42	45	26	7	11	3	67.0536	59.5459	36.4222	2.6018	4.8006	3.76203	0.00016	-3.22275	down
ONT.7519	0	1	0	113	8	16	0	1.32324	0	42.0004	3.49134	20.0642	0.001772	4.26701	up
ONT.7542	29	11	20	339	583	60	46.2989	14.5557	28.0171	126.001	254.432	75.2407	0.004489	2.60039	up
ONT.7564	139	105	49	24	1	6	221.915	138.94	68.6418	8.92045	0.436418	7.52407	5.82e-06	-4.06158	down
ONT.7565	206	148	69	14	0	1	328.882	195.84	96.6588	5.20359	0	1.25401	9.08e-10	-5.57287	down
ONT.7610	56	37	11	19	1	1	89.4047	48.96	15.4094	7.06202	0.436418	1.25401	0.002198	-3.33076	down
ONT.7622	0	0	0	100	5	9	0	0	0	37.1685	2.18209	11.2861	0.002145	4.66195	up
ONT.7689	3	10	6	0	0	0	4.78954	13.2324	8.40512	0	0	0	0.0035	-4.54566	down
ONT.7744	11	11	7	1161	44	133	17.5617	14.5557	9.80597	431.527	19.2024	166.784	0.000161	3.66921	up
ONT.7792	43	59	103	948	1356	174	68.6501	78.0713	144.288	352.358	591.783	218.198	0.009232	2.24639	up
ONT.7850	5	4	6	0	0	0	7.98257	5.29297	8.40512	0	0	0	0.00769	-4.29347	down
ONT.7909	22	24	21	12	0	4	35.1233	31.7578	29.4179	4.46022	0	5.01605	0.00778	-2.86919	down
ONT.8197	3	1	1	178	21	15	4.78954	1.32324	1.40085	66.16	9.16478	18.8102	0.003216	3.39383	up
ONT.836	4	11	2	0	0	0	6.38605	14.5557	2.80171	0	0	0	0.006854	-4.34545	down
ONT.8467	61	92	55	37	6	5	97.3873	121.738	77.0469	13.7524	2.61851	6.27006	9.97e-05	-3.18932	down
ONT.8507	0	1	3	123	50	10	0	1.32324	4.20256	45.7173	21.8209	12.5401	0.002098	3.54557	up
ONT.8610	37	33	16	18	2	6	59.071	43.667	22.4136	6.69034	0.872836	7.52407	0.009102	-2.61067	down
ONT.8612	9	7	7	0	0	0	14.3686	9.2627	9.80597	0	0	0	0.001081	-4.86603	down
ONT.8646	42	42	26	9	2	4	67.0536	55.5762	36.4222	3.34517	0.872836	5.01605	2.96e-05	-3.62699	down
ONT.8664	3	5	2	528	37	49	4.78954	6.61622	2.80171	196.25	16.1475	61.4466	6.46e-05	3.97746	up
ONT.8677	4	1	3	53	166	20	6.38605	1.32324	4.20256	19.6993	72.4454	25.0802	0.001746	3.34634	up
ONT.8723	0	2	1	53	110	15	0	2.64649	1.40085	19.6993	48.006	18.8102	0.000436	4.03873	up
ONT.8724	2	3	16	122	414	31	3.19303	3.96973	22.4136	45.3456	180.677	38.8743	0.003151	3.20308	up
ONT.8745	31	16	2	5	0	2	49.4919	21.1719	2.80171	1.85843	0	2.50802	0.009312	-3.30269	down
ONT.8924	4	1	0	267	216	96	6.38605	1.32324	0	99.24	94.2663	120.385	1.28e-08	5.12556	up
ONT.8966	7	1	4	331	14	46	11.1756	1.32324	5.60341	123.028	6.10985	57.6845	0.005665	3.14272	up
ONT.9043	67	22	10	21	2	2	106.966	29.1114	14.0085	7.80539	0.872836	2.50802	0.006436	-3.02035	down
ONT.9115	3	1	1	139	66	18	4.78954	1.32324	1.40085	51.6643	28.8036	22.5722	0.000363	3.66533	up
ONT.9116	3	1	3	206	18	32	4.78954	1.32324	4.20256	76.5672	7.85553	40.1284	0.002098	3.35397	up
ONT.9134	48	34	26	21	3	2	76.6326	44.9903	36.4222	7.80539	1.30925	2.50802	0.000778	-3.12766	down
ONT.9203	2	0	1	367	2	6	3.19303	0	1.40085	136.409	0.872836	7.52407	0.003536	4.03618	up
ONT.9296	58	98	38	35	0	5	92.5978	129.678	53.2324	13.009	0	6.27006	0.002353	-3.22508	down
ONT.9324	4	25	14	0	1	1	6.38605	33.0811	19.6119	0	0.436418	1.25401	0.000697	-4.2242	down
ONT.9462	80	44	46	20	6	10	127.721	58.2227	64.4392	7.43371	2.61851	12.5401	0.000237	-3.05477	down
ONT.9480	56	74	31	28	24	13	89.4047	97.92	43.4264	10.4072	10.474	16.3022	0.00778	-2.19972	down
ONT.9556	12	14	5	1	0	1	19.1582	18.5254	7.00426	0.371685	0	1.25401	0.002118	-3.9591	down
ONT.97	26	15	19	3	4	3	41.5093	19.8486	26.6162	1.11506	1.74567	3.76203	0.001229	-3.20267	down
ONT.9848	0	0	0	53	6	7	0	0	0	19.6993	2.61851	8.77808	0.0088	4.19597	up
ONT.991	60	50	39	45	6	5	95.7908	66.1622	54.6332	16.7258	2.61851	6.27006	0.004816	-2.57968	down
gene-SPSC_00022.gene	14	38	50	16	11	4	22.3512	50.2832	70.0426	5.94696	4.8006	5.01605	0.003771	-2.64097	down
gene-SPSC_00050.gene	8	26	96	909	2915	176	12.7721	34.4043	134.482	337.862	1272.16	220.706	0.001394	3.37058	up
gene-SPSC_00060.gene	101	176	69	19	64	7	161.248	232.891	96.6588	7.06202	27.9307	8.77808	0.002699	-2.76111	down
gene-SPSC_00066.gene	4	2	9	41	148	47	6.38605	2.64649	12.6077	15.2391	64.5899	58.9385	0.008982	2.74063	up
gene-SPSC_00127.gene	0	4	6	94	71	29	0	5.29297	8.40512	34.9384	30.9857	36.3663	0.005245	2.85348	up
gene-SPSC_00157.gene	10	19	24	4	8	1	15.9651	25.1416	33.6205	1.48674	3.49134	1.25401	0.008866	-2.79249	down
gene-SPSC_00159.gene	1	1	3	712	56	24	1.59651	1.32324	4.20256	264.64	24.4394	30.0963	5.28e-06	4.868	up
gene-SPSC_00172.gene	0	2	0	140	29	6	0	2.64649	0	52.0359	12.6561	7.52407	0.002079	3.97916	up
gene-SPSC_00175.gene	2	1	3	115	406	63	3.19303	1.32324	4.20256	42.7438	177.186	79.0027	3.28e-07	4.89915	up
gene-SPSC_00209.gene	65	59	34	17	1	1	103.773	78.0713	47.629	6.31865	0.436418	1.25401	1.28e-05	-4.03853	down
gene-SPSC_00216.gene	28	48	36	4	14	3	44.7024	63.5157	50.4307	1.48674	6.10985	3.76203	0.000708	-3.11088	down
gene-SPSC_00238.gene	3	7	4	449	88	58	4.78954	9.2627	5.60341	166.887	38.4048	72.7327	1.71e-05	3.71795	up
gene-SPSC_00239.gene	2	3	2	1816	275	259	3.19303	3.96973	2.80171	674.981	120.015	324.789	5.26e-14	6.3358	up
gene-SPSC_00245.gene	16	17	18	939	90	101	25.5442	22.4951	25.2154	349.012	39.2776	126.655	0.002035	2.79643	up
gene-SPSC_00261.gene	63	65	50	50	20	14	100.58	86.0108	70.0426	18.5843	8.72836	17.5562	0.00655	-2.12566	down
gene-SPSC_00287.gene	34	49	29	735	220	166	54.2814	64.8389	40.6247	273.189	96.012	208.166	0.009776	1.99988	up
gene-SPSC_00289.gene	1	6	9	308	575	109	1.59651	7.93946	12.6077	114.479	250.94	136.687	1.9e-07	4.44908	up
gene-SPSC_00308.gene	4	3	3	62	104	18	6.38605	3.96973	4.20256	23.0445	45.3875	22.5722	0.006455	2.77439	up
gene-SPSC_00315.gene	28	33	43	372	1203	148	44.7024	43.667	60.2367	138.267	525.011	185.594	0.001747	2.75137	up
gene-SPSC_00347.gene	16	51	59	9	14	11	25.5442	67.4854	82.6503	3.34517	6.10985	13.7941	0.009365	-2.49329	down
gene-SPSC_00361.gene	16	9	13	238	351	67	25.5442	11.9092	18.2111	88.4611	153.183	84.0187	0.000756	2.76425	up
gene-SPSC_00364.gene	3	11	20	195	245	49	4.78954	14.5557	28.0171	72.4786	106.922	61.4466	0.008014	2.48952	up
gene-SPSC_00370.gene	3	5	31	306	1826	161	4.78954	6.61622	43.4264	113.736	796.899	201.896	3.83e-05	4.2278	up
gene-SPSC_00377.gene	11	17	16	1723	2203	788	17.5617	22.4951	22.4136	640.414	961.429	988.161	3.57e-17	5.40669	up
gene-SPSC_00378.gene	4	4	8	342	175	91	6.38605	5.29297	11.2068	127.116	76.3732	114.115	6.56e-07	3.79854	up
gene-SPSC_00399.gene	249	323	343	12	1	3	397.532	427.408	480.492	4.46022	0.436418	3.76203	2.33e-18	-6.50796	down
gene-SPSC_00407.gene	6	2	7	220	46	31	9.57908	2.64649	9.80597	81.7708	20.0752	38.8743	0.00656	2.67786	up
gene-SPSC_00433.gene	1	3	1	150	83	22	1.59651	3.96973	1.40085	55.7528	36.2227	27.5882	8.63e-05	3.90485	up
gene-SPSC_00444.gene	6	7	47	219	1576	308	9.57908	9.2627	65.8401	81.3991	687.795	386.236	0.000346	3.70293	up
gene-SPSC_00473.gene	5	1	5	192	160	29	7.98257	1.32324	7.00426	71.3636	69.8269	36.3663	0.000149	3.48908	up
gene-SPSC_00492.gene	4	23	41	1205	130	167	6.38605	30.4346	57.435	447.881	56.7343	209.42	0.005344	2.81106	up
gene-SPSC_00511.gene	17	16	19	407	176	102	27.1407	21.1719	26.6162	151.276	76.8096	127.909	0.001117	2.39615	up
gene-SPSC_00517.gene	4	4	9	310	351	95	6.38605	5.29297	12.6077	115.222	153.183	119.131	2.05e-07	4.03787	up
gene-SPSC_00576.gene	130	210	115	14	11	26	207.547	277.881	161.098	5.20359	4.8006	32.6043	3.73e-05	-3.4957	down
gene-SPSC_00578.gene	306	346	369	154	99	53	488.533	457.842	516.915	57.2395	43.2054	66.4626	1.19e-05	-2.72685	down
gene-SPSC_00585.gene	14	13	12	521	164	50	22.3512	17.2022	16.8102	193.648	71.5726	62.7006	0.001347	2.65551	up
gene-SPSC_00587.gene	20	25	10	952	124	132	31.9303	33.0811	14.0085	353.844	54.1158	165.53	0.001004	2.86518	up
gene-SPSC_00588.gene	2	4	1	712	617	246	3.19303	5.29297	1.40085	264.64	269.27	308.487	3.85e-15	6.15097	up
gene-SPSC_00601.gene	183	80	76	2768	8194	1347	292.162	105.859	106.465	1028.83	3576.01	1689.15	2.52e-06	3.80084	up
gene-SPSC_00604.gene	205	159	286	2228	5278	669	327.285	210.396	400.644	828.115	2303.41	838.933	0.006472	2.35632	up
gene-SPSC_00605.gene	4	6	4	158	213	36	6.38605	7.93946	5.60341	58.7263	92.957	45.1444	8.55e-05	3.40466	up
gene-SPSC_00606.gene	4	5	4	147	48	25	6.38605	6.61622	5.60341	54.6377	20.9481	31.3503	0.006872	2.5705	up
gene-SPSC_00611.gene	22	30	36	411	625	177	35.1233	39.6973	50.4307	152.763	272.761	221.96	0.00054	2.58268	up
gene-SPSC_00612.gene	27	29	31	14	4	6	43.1059	38.374	43.4264	5.20359	1.74567	7.52407	0.002275	-2.7159	down
gene-SPSC_00640.gene	77	104	52	3551	179	695	122.931	137.617	72.8443	1319.86	78.1188	871.538	0.004816	2.70689	up
gene-SPSC_00642.gene	1	3	1	53	66	32	1.59651	3.96973	1.40085	19.6993	28.8036	40.1284	0.000873	3.48596	up
gene-SPSC_00663.gene	1	0	0	124	12	11	1.59651	0	0	46.089	5.23702	13.7941	0.001669	4.2653	up
gene-SPSC_00688.gene	96	71	49	11	10	5	153.265	93.9503	68.6418	4.08854	4.36418	6.27006	3.28e-07	-3.85377	down
gene-SPSC_00723.gene	2	3	2	58	212	26	3.19303	3.96973	2.80171	21.5577	92.5206	32.6043	0.000191	3.83	up
gene-SPSC_00727.gene	4	10	12	105	435	79	6.38605	13.2324	16.8102	39.027	189.842	99.0669	0.000436	3.26936	up
gene-SPSC_00810.gene	1	1	2	11	170	23	1.59651	1.32324	2.80171	4.08854	74.1911	28.8423	0.001298	3.91095	up
gene-SPSC_00822.gene	88	90	62	40	5	13	140.493	119.092	86.8529	14.8674	2.18209	16.3022	0.000438	-2.96266	down
gene-SPSC_00827.gene	5	5	16	269	210	50	7.98257	6.61622	22.4136	99.9834	91.6478	62.7006	0.000811	2.88623	up
gene-SPSC_00843.gene	246	453	259	168	3	17	392.742	599.429	362.821	62.4431	1.30925	21.3182	0.000696	-3.40405	down
gene-SPSC_00848.gene	2	9	30	67	860	83	3.19303	11.9092	42.0256	24.9029	375.32	104.083	0.007361	3.14118	up
gene-SPSC_00917.gene	8	16	26	636	1201	222	12.7721	21.1719	36.4222	236.392	524.138	278.39	3.2e-07	3.97665	up
gene-SPSC_00936.gene	70	94	184	5449	4863	1574	111.756	124.385	257.757	2025.31	2122.3	1973.81	2.15e-08	3.74889	up
gene-SPSC_00937.gene	146	125	101	4028	3050	1158	233.091	165.405	141.486	1497.15	1331.08	1452.14	2.24e-07	3.17723	up
gene-SPSC_00949.gene	0	0	0	9	39	7	0	0	0	3.34517	17.0203	8.77808	0.007345	4.26601	up
gene-SPSC_00962.gene	3	6	16	79	311	66	4.78954	7.93946	22.4136	29.3631	135.726	82.7647	0.00385	2.9039	up
gene-SPSC_00993.gene	9	13	15	310	367	169	14.3686	17.2022	21.0128	115.222	160.165	211.928	3.77e-06	3.32214	up
gene-SPSC_01014.gene	13	15	35	206	483	172	20.7547	19.8486	49.0298	76.5672	210.79	215.69	0.00238	2.63163	up
gene-SPSC_01015.gene	1	0	12	100	575	41	1.59651	0	16.8102	37.1685	250.94	51.4145	0.000669	3.97382	up
gene-SPSC_01030.gene	9	6	9	134	227	123	14.3686	7.93946	12.6077	49.8058	99.0669	154.243	9.88e-05	3.19182	up
gene-SPSC_01057.gene	0	1	5	31	212	19	0	1.32324	7.00426	11.5222	92.5206	23.8262	0.001912	3.71643	up
gene-SPSC_01082.gene	209	270	253	223	142	64	333.671	357.276	354.416	82.8858	61.9714	80.2567	0.007896	-1.83514	down
gene-SPSC_01085.gene	123	126	64	52	40	18	196.371	166.729	89.6546	19.3276	17.4567	22.5722	0.000777	-2.47477	down
gene-SPSC_01091.gene	5	30	57	3328	895	266	7.98257	39.6973	79.8486	1236.97	390.594	333.567	2.08e-05	3.81853	up
gene-SPSC_01120.gene	11	8	10	270	75	108	17.5617	10.586	14.0085	100.355	32.7313	135.433	0.001283	2.69765	up
gene-SPSC_01130.gene	13	33	29	315	769	88	20.7547	43.667	40.6247	117.081	335.606	110.353	0.003263	2.64723	up
gene-SPSC_01157.gene	120	81	84	10	2	2	191.582	107.183	117.672	3.71685	0.872836	2.50802	5.44e-11	-5.14366	down
gene-SPSC_01180.gene	8	13	17	505	776	210	12.7721	17.2022	23.8145	187.701	338.66	263.342	4.04e-08	3.97632	up
gene-SPSC_01189.gene	9	5	7	2371	798	476	14.3686	6.61622	9.80597	881.266	348.262	596.909	3.57e-17	5.78808	up
gene-SPSC_01204.gene	5	9	4	309	105	63	7.98257	11.9092	5.60341	114.851	45.8239	79.0027	5.93e-05	3.25173	up
gene-SPSC_01241.gene	14	37	60	1053	963	653	22.3512	48.96	84.0512	391.385	420.271	818.869	5.11e-06	3.42421	up
gene-SPSC_01243.gene	0	2	0	41	20	28	0	2.64649	0	15.2391	8.72836	35.1123	0.003698	3.71903	up
gene-SPSC_01305.gene	56	41	27	3055	582	535	89.4047	54.253	37.823	1135.5	253.995	670.896	1.83e-06	3.5276	up
gene-SPSC_01306.gene	50	35	24	608	225	277	79.8257	46.3135	33.6205	225.985	98.1941	347.361	0.006751	2.18344	up
gene-SPSC_01309.gene	319	248	113	144	21	24	509.288	328.164	158.296	53.5227	9.16478	30.0963	0.000413	-2.95201	down
gene-SPSC_01320.gene	54	104	196	2257	1726	515	86.2117	137.617	274.567	838.894	753.258	645.816	0.002987	2.34032	up
gene-SPSC_01329.gene	22	21	27	136	848	92	35.1233	27.7881	37.823	50.5492	370.082	115.369	0.007644	2.64401	up
gene-SPSC_01337.gene	1477	1860	1900	30578	26894	9977	2358.05	2461.23	2661.62	11365.4	11737	12511.3	7.75e-05	2.47351	up
gene-SPSC_01435.gene	12	14	10	1357	40	190	19.1582	18.5254	14.0085	504.377	17.4567	238.262	0.000198	3.64955	up
gene-SPSC_01437.gene	322	725	685	93	86	48	514.077	959.351	959.584	34.5667	37.532	60.1925	1.23e-08	-3.72713	down
gene-SPSC_01456.gene	137	114	210	1759	6505	883	218.722	150.85	294.179	653.794	2838.9	1107.29	0.000436	3.00852	up
gene-SPSC_01505.gene	0	0	1	94	24	13	0	0	1.40085	34.9384	10.474	16.3022	0.000957	4.32718	up
gene-SPSC_01531.gene	54	82	43	3	6	1	86.2117	108.506	60.2367	1.11506	2.61851	1.25401	1.46e-08	-4.76869	down
gene-SPSC_01532.gene	127	187	392	11025	18354	6867	202.757	247.446	549.134	4097.83	8010.02	8611.3	4.49e-10	4.41999	up
gene-SPSC_01538.gene	4	3	26	956	841	340	6.38605	3.96973	36.4222	355.331	367.028	426.364	9.85e-08	4.49225	up
gene-SPSC_01545.gene	1	1	2	60	75	9	1.59651	1.32324	2.80171	22.3011	32.7313	11.2861	0.003175	3.39869	up
gene-SPSC_01562.gene	875	701	779	10263	7016	3102	1396.95	927.593	1091.26	3814.61	3061.91	3889.94	0.004885	1.89003	up
gene-SPSC_01573.gene	13	10	17	285	285	91	20.7547	13.2324	23.8145	105.93	124.379	114.115	0.000237	2.75435	up
gene-SPSC_01600.gene	4	0	3	103	84	22	6.38605	0	4.20256	38.2836	36.6591	27.5882	0.001445	3.27207	up
gene-SPSC_01603.gene	3	3	3	351	325	55	4.78954	3.96973	4.20256	130.462	141.836	68.9706	2.71e-08	4.65829	up
gene-SPSC_01659.gene	112	509	498	240	112	20	178.81	673.531	697.625	89.2045	48.8788	25.0802	0.002018	-2.71579	down
gene-SPSC_01694.gene	93	105	83	2048	3333	1044	148.476	138.94	116.271	761.212	1454.58	1309.19	6.01e-07	3.32056	up
gene-SPSC_01699.gene	2	3	38	267	1628	191	3.19303	3.96973	53.2324	99.24	710.489	239.516	0.000351	3.95129	up
gene-SPSC_01703.gene	75	73	66	46	30	13	119.739	96.5968	92.4563	17.0975	13.0925	16.3022	0.001743	-2.29505	down
gene-SPSC_01734.gene	25	33	34	799	570	221	39.9128	43.667	47.629	296.977	248.758	277.137	1.41e-05	2.82815	up
gene-SPSC_01791.gene	169	453	476	273	104	85	269.811	599.429	666.806	101.47	45.3875	106.591	0.003653	-2.23731	down
gene-SPSC_01818.gene	607	295	191	178	80	81	969.083	390.357	267.563	66.16	34.9134	101.575	0.001231	-2.57585	down
gene-SPSC_01870.gene	10	8	9	468	269	92	15.9651	10.586	12.6077	173.949	117.397	115.369	1.31e-06	3.4863	up
gene-SPSC_01882.gene	38	41	28	18	14	7	60.6675	54.253	39.2239	6.69034	6.10985	8.77808	0.004118	-2.3797	down
gene-SPSC_01892.gene	27	16	43	665	1048	96	43.1059	21.1719	60.2367	247.171	457.366	120.385	0.000873	2.9244	up
gene-SPSC_01895.gene	3	5	9	175	139	25	4.78954	6.61622	12.6077	65.0449	60.6621	31.3503	0.00211	2.81447	up
gene-SPSC_01901.gene	2	3	4	352	41	44	3.19303	3.96973	5.60341	130.833	17.8931	55.1765	9.77e-05	3.7707	up
gene-SPSC_01928.gene	55	66	43	18	19	3	87.8082	87.3341	60.2367	6.69034	8.29194	3.76203	0.00017	-3.00529	down
gene-SPSC_01929.gene	26	44	34	898	307	140	41.5093	58.2227	47.629	333.773	133.98	175.562	0.002373	2.27736	up
gene-SPSC_01968.gene	3	8	5	143	466	81	4.78954	10.586	7.00426	53.151	203.371	101.575	5.28e-06	4.02349	up
gene-SPSC_01972.gene	23	17	11	1669	36	104	36.7198	22.4951	15.4094	620.343	15.7111	130.417	0.0035	3.1657	up
gene-SPSC_01986.gene	8	8	11	237	77	53	12.7721	10.586	15.4094	88.0894	33.6042	66.4626	0.004801	2.37407	up
gene-SPSC_01987.gene	4	8	6	213	48	32	6.38605	10.586	8.40512	79.169	20.9481	40.1284	0.007923	2.49533	up
gene-SPSC_01988.gene	62	105	185	2900	5994	678	98.9838	138.94	259.158	1077.89	2615.89	850.22	4.13e-05	3.36043	up
gene-SPSC_02020.gene	970	862	1193	10654	12431	5740	1548.62	1140.64	1671.22	3959.93	5425.11	7198.02	0.002079	2.14581	up
gene-SPSC_02022.gene	56	48	36	910	564	212	89.4047	63.5157	50.4307	338.234	246.14	265.85	0.001076	2.27927	up
gene-SPSC_02023.gene	9	19	31	186	504	89	14.3686	25.1416	43.4264	69.1335	219.955	111.607	0.007726	2.47364	up
gene-SPSC_02042.gene	3	3	8	51	173	47	4.78954	3.96973	11.2068	18.956	75.5003	58.9385	0.00271	2.99691	up
gene-SPSC_02077.gene	0	0	1	49	25	27	0	0	1.40085	18.2126	10.9105	33.8583	0.000845	4.33151	up
gene-SPSC_02078.gene	0	0	0	8	53	9	0	0	0	2.97348	23.1302	11.2861	0.003338	4.52453	up
gene-SPSC_02087.gene	1	1	4	42	135	44	1.59651	1.32324	5.60341	15.6108	58.9164	55.1765	0.000344	3.7557	up
gene-SPSC_02100.gene	107	135	55	67	10	10	170.827	178.638	77.0469	24.9029	4.36418	12.5401	0.000706	-2.87307	down
gene-SPSC_02102.gene	288	441	159	130	6	59	459.796	583.55	222.736	48.3191	2.61851	73.9867	0.004158	-2.87827	down
gene-SPSC_02103.gene	323	1159	373	194	13	46	515.674	1533.64	522.518	72.1069	5.67343	57.6845	3.11e-05	-3.7117	down
gene-SPSC_02104.gene	95	82	35	43	2	15	151.669	108.506	49.0298	15.9825	0.872836	18.8102	0.009029	-2.6661	down
gene-SPSC_02105.gene	53	204	58	13	0	8	84.6152	269.942	81.2494	4.83191	0	10.0321	1.24e-05	-4.27177	down
gene-SPSC_02115.gene	142	232	152	139	77	19	226.705	306.992	212.93	51.6643	33.6042	23.8262	0.001891	-2.30928	down
gene-SPSC_02117.gene	17	22	18	5	7	1	27.1407	29.1114	25.2154	1.85843	3.05493	1.25401	0.00302	-2.94873	down
gene-SPSC_02118.gene	42	82	37	19	6	1	67.0536	108.506	51.8315	7.06202	2.61851	1.25401	1.91e-05	-3.64312	down
gene-SPSC_02125.gene	0	0	0	45	136	37	0	0	0	16.7258	59.3528	46.3984	5.72e-06	5.92883	up
gene-SPSC_02126.gene	0	1	15	40	473	46	0	1.32324	21.0128	14.8674	206.426	57.6845	0.007005	3.43294	up
gene-SPSC_02129.gene	20	40	91	754	1852	177	31.9303	52.9297	127.478	280.251	808.246	221.96	0.00302	2.80631	up
gene-SPSC_02132.gene	217	293	344	3595	3551	1123	346.443	387.71	481.893	1336.21	1549.72	1408.26	0.002984	2.06304	up
gene-SPSC_02149.gene	5	8	9	212	50	48	7.98257	10.586	12.6077	78.7973	21.8209	60.1925	0.007923	2.40294	up
gene-SPSC_02152.gene	96	96	188	1515	2598	405	153.265	127.031	263.36	563.103	1133.81	507.875	0.006488	2.27682	up
gene-SPSC_02175.gene	1	3	5	525	23	48	1.59651	3.96973	7.00426	195.135	10.0376	60.1925	0.000176	3.9891	up
gene-SPSC_02190.gene	4	6	5	66	478	96	6.38605	7.93946	7.00426	24.5312	208.608	120.385	2.26e-05	4.02306	up
gene-SPSC_02270.gene	13	16	16	696	494	127	20.7547	21.1719	22.4136	258.693	215.59	159.259	6.01e-07	3.44451	up
gene-SPSC_02300.gene	32	59	21	14	9	6	51.0884	78.0713	29.4179	5.20359	3.92776	7.52407	0.001308	-2.7788	down
gene-SPSC_02318.gene	9	22	39	282	723	184	14.3686	29.1114	54.6332	104.815	315.53	230.738	0.001104	2.86766	up
gene-SPSC_02319.gene	8	6	23	193	338	54	12.7721	7.93946	32.2196	71.7353	147.509	67.7166	0.005436	2.61122	up
gene-SPSC_02320.gene	30	22	9	650	732	186	47.8954	29.1114	12.6077	241.595	319.458	233.246	1.15e-05	3.31714	up
gene-SPSC_02323.gene	3	5	5	34	174	39	4.78954	6.61622	7.00426	12.6373	75.9367	48.9064	0.004266	2.96751	up
gene-SPSC_02335.gene	7	14	9	193	106	70	11.1756	18.5254	12.6077	71.7353	46.2603	87.7808	0.002906	2.39228	up
gene-SPSC_02349.gene	58	22	33	702	932	240	92.5978	29.1114	46.2281	260.923	406.742	300.963	0.000422	2.74378	up
gene-SPSC_02364.gene	2	1	3	98	137	35	3.19303	1.32324	4.20256	36.4252	59.7893	43.8904	3.65e-05	3.92683	up
gene-SPSC_02367.gene	3	12	18	128	828	74	4.78954	15.8789	25.2154	47.5757	361.354	92.7968	0.00059	3.50287	up
gene-SPSC_02379.gene	2	12	11	996	130	135	3.19303	15.8789	15.4094	370.199	56.7343	169.292	8.2e-06	3.92926	up
gene-SPSC_02380.gene	2	2	6	146	29	31	3.19303	2.64649	8.40512	54.2661	12.6561	38.8743	0.006985	2.79517	up
gene-SPSC_02382.gene	2	1	5	590	48	77	3.19303	1.32324	7.00426	219.294	20.9481	96.5589	5.1e-06	4.47928	up
gene-SPSC_02383.gene	4	6	13	2501	690	352	6.38605	7.93946	18.2111	929.585	301.128	441.412	8.43e-14	5.50905	up
gene-SPSC_02384.gene	3	5	8	136	202	34	4.78954	6.61622	11.2068	50.5492	88.1564	42.6364	0.00054	3.11402	up
gene-SPSC_02391.gene	96	66	94	6069	288	1719	153.265	87.3341	131.68	2255.76	125.688	2155.64	0.000157	3.45278	up
gene-SPSC_02400.gene	95	113	106	4	0	0	151.669	149.526	148.49	1.48674	0	0	9.04e-14	-6.67693	down
gene-SPSC_02439.gene	1601	1735	7367	62043	116475	23250	2556.02	2295.83	10320.1	23060.5	50831.8	29155.8	0.001184	2.89737	up
gene-SPSC_02459.gene	2648	4556	4016	2593	1306	416	4227.57	6028.7	5625.82	963.78	569.962	521.669	0.000173	-2.52424	down
gene-SPSC_02482.gene	1	0	2	219	408	77	1.59651	0	2.80171	81.3991	178.059	96.5589	1.9e-09	5.83245	up
gene-SPSC_02495.gene	13	15	10	312	126	56	20.7547	19.8486	14.0085	115.966	54.9887	70.2246	0.004111	2.29722	up
gene-SPSC_02496.gene	1	3	3	338	37	31	1.59651	3.96973	4.20256	125.63	16.1475	38.8743	0.000139	3.8943	up
gene-SPSC_02502.gene	123	58	39	10	6	7	196.371	76.7481	54.6332	3.71685	2.61851	8.77808	2.52e-06	-3.91122	down
gene-SPSC_02505.gene	2	4	7	44	170	23	3.19303	5.29297	9.80597	16.3542	74.1911	28.8423	0.008965	2.80871	up
gene-SPSC_02510.gene	11	8	6	628	62	98	17.5617	10.586	8.40512	233.418	27.0579	122.893	0.000237	3.31143	up
gene-SPSC_02519.gene	0	2	2	59	72	23	0	2.64649	2.80171	21.9294	31.4221	28.8423	0.000733	3.6575	up
gene-SPSC_02536.gene	1	2	4	239	227	46	1.59651	2.64649	5.60341	88.8328	99.0669	57.6845	3.58e-07	4.50448	up
gene-SPSC_02574.gene	5	9	17	2722	1970	545	7.98257	11.9092	23.8145	1011.73	859.744	683.436	3.57e-17	5.80103	up
gene-SPSC_02586.gene	0	0	0	6	73	7	0	0	0	2.23011	31.8585	8.77808	0.002384	4.64365	up
gene-SPSC_02589.gene	19	15	4	669	380	110	30.3337	19.8486	5.60341	248.657	165.839	137.941	1.66e-05	3.40864	up
gene-SPSC_02601.gene	2	2	4	144	237	103	3.19303	2.64649	5.60341	53.5227	103.431	129.163	2.01e-07	4.50714	up
gene-SPSC_02625.gene	13	17	4	2438	951	540	20.7547	22.4951	5.60341	906.169	415.034	677.166	4.08e-14	5.28735	up
gene-SPSC_02630.gene	4	4	5	142	788	39	6.38605	5.29297	7.00426	52.7793	343.897	48.9064	5.1e-06	4.5102	up
gene-SPSC_02649.gene	4	6	11	79	232	45	6.38605	7.93946	15.4094	29.3631	101.249	56.4305	0.003603	2.79269	up
gene-SPSC_02670.gene	5	5	6	53	167	31	7.98257	6.61622	8.40512	19.6993	72.8818	38.8743	0.00727	2.67612	up
gene-SPSC_02671.gene	0	3	4	42	180	39	0	3.96973	5.60341	15.6108	78.5553	48.9064	0.000518	3.73211	up
gene-SPSC_02677.gene	135	84	87	1862	3714	728	215.529	111.152	121.874	692.078	1620.86	912.92	4e-05	3.0746	up
gene-SPSC_02689.gene	16	17	15	984	201	155	25.5442	22.4951	21.0128	365.738	87.72	194.372	1.47e-05	3.26332	up
gene-SPSC_02726.gene	24	32	43	678	3531	390	38.3163	42.3438	60.2367	252.003	1540.99	489.064	1.51e-06	4.11611	up
gene-SPSC_02727.gene	4	0	2	54	91	28	6.38605	0	2.80171	20.071	39.714	35.1123	0.001912	3.3361	up
gene-SPSC_02745.gene	187	253	847	5646	36805	3411	298.548	334.781	1186.52	2098.53	16062.4	4277.43	0.000149	3.68653	up
gene-SPSC_02752.gene	33	16	10	1169	569	390	52.6849	21.1719	14.0085	434.5	248.322	489.064	1.32e-07	3.79521	up
gene-SPSC_02786.gene	6	6	9	77	264	44	9.57908	7.93946	12.6077	28.6198	115.214	55.1765	0.00242	2.88493	up
gene-SPSC_02818.gene	3	5	17	73	441	64	4.78954	6.61622	23.8145	27.133	192.46	80.2567	0.002728	3.14615	up
gene-SPSC_02842.gene	2	0	1	53	87	19	3.19303	0	1.40085	19.6993	37.9684	23.8262	0.000537	3.91778	up
gene-SPSC_02856.gene	136	110	109	47	37	33	217.126	145.557	152.693	17.4692	16.1475	41.3824	0.00131	-2.40317	down
gene-SPSC_02866.gene	36	11	6	628	175	95	57.4745	14.5557	8.40512	233.418	76.3732	119.131	0.008364	2.50241	up
gene-SPSC_02868.gene	5	9	18	90	602	109	7.98257	11.9092	25.2154	33.4517	262.724	136.687	0.000684	3.3276	up
gene-SPSC_02928.gene	0	0	1	2	171	4	0	0	1.40085	0.743371	74.6275	5.01605	0.002386	4.4286	up
gene-SPSC_02935.gene	3	5	15	183	212	47	4.78954	6.61622	21.0128	68.0184	92.5206	58.9385	0.001726	2.85934	up
gene-SPSC_02951.gene	4	9	12	52	792	27	6.38605	11.9092	16.8102	19.3276	345.643	33.8583	0.002059	3.51539	up
gene-SPSC_02969.gene	151	133	129	27575	623	2312	241.073	175.991	180.71	10249.2	271.888	2899.27	8.9e-06	4.20674	up
gene-SPSC_03026.gene	78	17	27	2197	2099	454	124.528	22.4951	37.823	816.593	916.042	569.321	2.52e-06	3.7493	up
gene-SPSC_03038.gene	5	8	11	396	457	119	7.98257	10.586	15.4094	147.187	199.443	149.227	9.92e-08	3.94756	up
gene-SPSC_03058.gene	92	51	23	10	10	2	146.879	67.4854	32.2196	3.71685	4.36418	2.50802	1.71e-05	-3.75248	down
gene-SPSC_03059.gene	159	132	40	13	16	1	253.846	174.668	56.0341	4.83191	6.98269	1.25401	5.84e-07	-4.28866	down
gene-SPSC_03063.gene	48	12	28	17	0	4	76.6326	15.8789	39.2239	6.31865	0	5.01605	0.009776	-2.94295	down
gene-SPSC_03078.gene	2	9	9	2649	2848	904	3.19303	11.9092	12.6077	984.594	1242.92	1133.63	1.95e-21	6.75211	up
gene-SPSC_03098.gene	51	39	50	6	4	1	81.4222	51.6065	70.0426	2.23011	1.74567	1.25401	8.12e-08	-4.45275	down
gene-SPSC_03103.gene	6	7	9	210	35	90	9.57908	9.2627	12.6077	78.0539	15.2746	112.861	0.0053	2.65079	up
gene-SPSC_03105.gene	72	54	98	1827	2738	791	114.949	71.4551	137.284	679.069	1194.91	991.923	1.44e-06	3.32595	up
gene-SPSC_03109.gene	3	5	14	1320	69	96	4.78954	6.61622	19.6119	490.625	30.1128	120.385	4.54e-05	4.04563	up
gene-SPSC_03129.gene	97	123	71	95	42	13	154.862	162.759	99.4605	35.3101	18.3296	16.3022	0.007008	-2.12257	down
gene-SPSC_03150.gene	79	77	96	932	766	357	126.124	101.89	134.482	346.411	334.296	447.682	0.007802	1.8637	up
gene-SPSC_03156.gene	33	17	17	487	158	135	52.6849	22.4951	23.8145	181.011	68.954	169.292	0.006455	2.21291	up
gene-SPSC_03175.gene	3	7	21	100	440	101	4.78954	9.2627	29.4179	37.1685	192.024	126.655	0.002151	3.08145	up
gene-SPSC_03179.gene	1	1	2	760	678	138	1.59651	1.32324	2.80171	282.481	295.891	173.054	4.08e-14	6.56853	up
gene-SPSC_03199.gene	17	18	22	1531	53	67	27.1407	23.8184	30.8188	569.05	23.1302	84.0187	0.006826	2.90534	up
gene-SPSC_03201.gene	0	0	0	134	6	7	0	0	0	49.8058	2.61851	8.77808	0.001184	4.84025	up
gene-SPSC_03202.gene	2	3	1	53	146	48	3.19303	3.96973	1.40085	19.6993	63.717	60.1925	9.04e-05	3.92471	up
gene-SPSC_03203.gene	2	1	2	118	756	167	3.19303	1.32324	2.80171	43.8589	329.932	209.42	1.09e-09	5.8808	up
gene-SPSC_03204.gene	22	11	80	1828	4374	1160	35.1233	14.5557	112.068	679.441	1908.89	1454.65	7.26e-08	4.57876	up
gene-SPSC_03210.gene	3	1	5	398	262	102	4.78954	1.32324	7.00426	147.931	114.341	127.909	2.66e-09	4.7884	up
gene-SPSC_03217.gene	13	20	12	228	536	302	20.7547	26.4649	16.8102	84.7442	233.92	378.711	1.03e-05	3.49783	up
gene-SPSC_03218.gene	1	2	3	150	66	21	1.59651	2.64649	4.20256	55.7528	28.8036	26.3342	0.000314	3.5749	up
gene-SPSC_03219.gene	188	118	124	3093	942	580	300.144	156.143	173.706	1149.62	411.106	727.327	0.007557	2.02808	up
gene-SPSC_03228.gene	1	2	0	261	190	51	1.59651	2.64649	0	97.0099	82.9194	63.9546	2.99e-08	5.36709	up
gene-SPSC_03246.gene	6	12	10	608	76	106	9.57908	15.8789	14.0085	225.985	33.1678	132.925	0.000176	3.24208	up
gene-SPSC_03252.gene	0	0	1	1227	67	109	0	0	1.40085	456.058	29.24	136.687	6.36e-10	6.89852	up
gene-SPSC_03254.gene	15	14	7	560	385	138	23.9477	18.5254	9.80597	208.144	168.021	173.054	5.84e-07	3.52062	up
gene-SPSC_03255.gene	31	51	31	886	309	184	49.4919	67.4854	43.4264	329.313	134.853	230.738	0.002001	2.2642	up
gene-SPSC_03259.gene	7	9	7	9121	1347	851	11.1756	11.9092	9.80597	3390.14	587.855	1067.16	3.95e-20	6.91947	up
gene-SPSC_03267.gene	25	24	19	581	966	284	39.9128	31.7578	26.6162	215.949	421.58	356.139	5.84e-07	3.50855	up
gene-SPSC_03282.gene	113	120	76	71	38	35	180.406	158.789	106.465	26.3897	16.5839	43.8904	0.0092	-2.0055	down
gene-SPSC_03311.gene	1	0	2	10	122	17	1.59651	0	2.80171	3.71685	53.243	21.3182	0.003383	3.77124	up
gene-SPSC_03340.gene	60	32	18	7	18	2	95.7908	42.3438	25.2154	2.6018	7.85553	2.50802	0.004429	-2.84776	down
gene-SPSC_03361.gene	25	62	25	12	1	0	39.9128	82.0411	35.0213	4.46022	0.436418	0	6.28e-05	-4.01456	down
gene-SPSC_03362.gene	732	973	624	440	16	48	1168.65	1287.52	874.132	163.542	6.98269	60.1925	0.000385	-3.321	down
gene-SPSC_03363.gene	599	1172	551	515	21	86	956.311	1550.84	771.87	191.418	9.16478	107.845	0.002208	-2.93638	down
gene-SPSC_03364.gene	268	300	134	88	15	14	427.865	396.973	187.714	32.7083	6.54627	17.5562	1.65e-06	-3.64471	down
gene-SPSC_03377.gene	35	15	14	509	146	138	55.878	19.8486	19.6119	189.188	63.717	173.054	0.00769	2.27038	up
gene-SPSC_03378.gene	2	3	7	216	73	54	3.19303	3.96973	9.80597	80.284	31.8585	67.7166	0.000157	3.33823	up
gene-SPSC_03420.gene	120	202	178	141	42	46	191.582	267.295	249.352	52.4076	18.3296	57.6845	0.005297	-2.12538	down
gene-SPSC_03425.gene	20	20	12	215	399	191	31.9303	26.4649	16.8102	79.9123	174.131	239.516	0.000302	2.85833	up
gene-SPSC_03444.gene	172	207	152	133	74	32	274.6	273.911	212.93	49.4342	32.2949	40.1284	0.001076	-2.2327	down
gene-SPSC_03460.gene	6	14	9	1197	2456	861	9.57908	18.5254	12.6077	444.907	1071.84	1079.7	8.34e-17	5.91833	up
gene-SPSC_03462.gene	1	4	9	134	114	30	1.59651	5.29297	12.6077	49.8058	49.7517	37.6203	0.002966	2.85398	up
gene-SPSC_03467.gene	4	1	3	172	173	114	6.38605	1.32324	4.20256	63.9299	75.5003	142.957	2.24e-07	4.44107	up
gene-SPSC_03492.gene	2	6	2	23	267	27	3.19303	7.93946	2.80171	8.54876	116.524	33.8583	0.002303	3.46919	up
gene-SPSC_03512.gene	4	2	1	251	76	13	6.38605	2.64649	1.40085	93.293	33.1678	16.3022	0.000458	3.64206	up
gene-SPSC_03561.gene	15	20	14	4	5	3	23.9477	26.4649	19.6119	1.48674	2.18209	3.76203	0.007665	-2.7243	down
gene-SPSC_03632.gene	1	0	4	179	103	49	1.59651	0	5.60341	66.5317	44.9511	61.4466	5.82e-06	4.32759	up
gene-SPSC_03663.gene	94	139	139	51	38	19	150.072	183.931	194.719	18.956	16.5839	23.8262	5.51e-05	-2.72882	down
gene-SPSC_03706.gene	111	90	81	3667	160	1122	177.213	119.092	113.469	1362.97	69.8269	1407	0.006259	2.70585	up
gene-SPSC_03721.gene	29	25	18	8	0	1	46.2989	33.0811	25.2154	2.97348	0	1.25401	0.000229	-3.80818	down
gene-SPSC_03722.gene	130	157	80	62	0	10	207.547	207.749	112.068	23.0445	0	12.5401	0.002237	-3.27534	down
gene-SPSC_03744.gene	16	22	40	486	378	101	25.5442	29.1114	56.0341	180.639	164.966	126.655	0.003867	2.2852	up
gene-SPSC_03762.gene	15	81	44	11	1	0	23.9477	107.183	61.6375	4.08854	0.436418	0	1.69e-05	-4.35561	down
gene-SPSC_03779.gene	8	12	16	319	305	84	12.7721	15.8789	22.4136	118.568	133.107	105.337	7.82e-05	2.96217	up
gene-SPSC_03784.gene	214	179	84	129	4	17	341.654	236.861	117.672	47.9474	1.74567	21.3182	0.006913	-2.77772	down
gene-SPSC_03806.gene	5	3	11	0	0	0	7.98257	3.96973	15.4094	0	0	0	0.003386	-4.56033	down
gene-SPSC_03814.gene	133	61	121	9	5	27	212.336	80.7178	169.503	3.34517	2.18209	33.8583	0.002386	-3.10207	down
gene-SPSC_03869.gene	4	4	11	53	400	47	6.38605	5.29297	15.4094	19.6993	174.567	58.9385	0.001747	3.28775	up
gene-SPSC_03870.gene	1	2	2	86	60	29	1.59651	2.64649	2.80171	31.9649	26.1851	36.3663	0.00034	3.58192	up
gene-SPSC_03877.gene	199	179	59	52	88	15	317.706	236.861	82.6503	19.3276	38.4048	18.8102	0.00598	-2.43545	down
gene-SPSC_03881.gene	3	1	2	50	52	22	4.78954	1.32324	2.80171	18.5843	22.6937	27.5882	0.006215	2.93507	up
gene-SPSC_03883.gene	37	25	24	11	16	2	59.071	33.0811	33.6205	4.08854	6.98269	2.50802	0.007923	-2.51601	down
gene-SPSC_03884.gene	34	67	43	33	22	9	54.2814	88.6573	60.2367	12.2656	9.6012	11.2861	0.007515	-2.16941	down
gene-SPSC_03998.gene	309	312	271	2199	7948	2157	493.323	412.852	379.631	817.336	3468.65	2704.9	0.001145	2.66246	up
gene-SPSC_04031.gene	40	101	42	46	20	4	63.8605	133.648	58.8358	17.0975	8.72836	5.01605	0.004427	-2.50319	down
gene-SPSC_04091.gene	5	6	15	134	386	26	7.98257	7.93946	21.0128	49.8058	168.457	32.6043	0.004332	2.91646	up
gene-SPSC_04100.gene	4	29	48	740	504	198	6.38605	38.374	67.2409	275.047	219.955	248.294	0.002024	2.77913	up
gene-SPSC_04105.gene	10	20	18	2528	464	347	15.9651	26.4649	25.2154	939.62	202.498	435.142	1.28e-09	4.46145	up
gene-SPSC_04122.gene	31	28	22	8	4	5	49.4919	37.0508	30.8188	2.97348	1.74567	6.27006	0.000816	-3.00006	down
gene-SPSC_04140.gene	34	34	47	256	1601	101	54.2814	44.9903	65.8401	95.1514	698.705	126.655	0.00769	2.71588	up
gene-SPSC_04150.gene	77	56	55	1	0	0	122.931	74.1016	77.0469	0.371685	0	0	4.68e-11	-6.94789	down
gene-SPSC_04153.gene	3	8	14	265	203	35	4.78954	10.586	19.6119	98.4966	88.5929	43.8904	0.001743	2.82482	up
gene-SPSC_04165.gene	1	3	0	991	7	26	1.59651	3.96973	0	368.34	3.05493	32.6043	3.74e-05	5.06772	up
gene-SPSC_04173.gene	121	93	169	118	20	25	193.178	123.062	236.744	43.8589	8.72836	31.3503	0.005306	-2.3404	down
gene-SPSC_04178.gene	4	1	4	36	140	20	6.38605	1.32324	5.60341	13.3807	61.0985	25.0802	0.007361	2.98074	up
gene-SPSC_04187.gene	18	25	25	431	264	105	28.7372	33.0811	35.0213	160.196	115.214	131.671	0.001736	2.26186	up
gene-SPSC_04204.gene	683	728	380	56	78	33	1090.42	963.321	532.324	20.8144	34.0406	41.3824	2.68e-10	-4.18109	down
gene-SPSC_04209.gene	664	650	288	512	49	83	1060.09	860.108	403.445	190.303	21.3845	104.083	0.006639	-2.46018	down
gene-SPSC_04223.gene	2	4	1	227	104	21	3.19303	5.29297	1.40085	84.3726	45.3875	26.3342	6.22e-05	3.853	up
gene-SPSC_04249.gene	7	51	29	5	6	3	11.1756	67.4854	40.6247	1.85843	2.61851	3.76203	0.001402	-3.23282	down
gene-SPSC_04254.gene	1	0	1	25	157	9	1.59651	0	1.40085	9.29213	68.5176	11.2861	0.000595	4.33918	up
gene-SPSC_04255.gene	1	2	0	26	77	9	1.59651	2.64649	0	9.66382	33.6042	11.2861	0.007005	3.43063	up
gene-SPSC_04295.gene	0	0	3	33	102	9	0	0	4.20256	12.2656	44.5146	11.2861	0.004266	3.65022	up
gene-SPSC_04311.gene	26	34	37	19	2	4	41.5093	44.9903	51.8315	7.06202	0.872836	5.01605	0.001734	-2.92738	down
gene-SPSC_04314.gene	4	8	2	371	198	116	6.38605	10.586	2.80171	137.895	86.4108	145.465	7.51e-08	4.17709	up
gene-SPSC_04335.gene	4	0	2	106	118	14	6.38605	0	2.80171	39.3986	51.4973	17.5562	0.001087	3.52894	up
gene-SPSC_04339.gene	58	87	69	1380	264	766	92.5978	115.122	96.6588	512.926	115.214	960.573	0.005587	2.39352	up
gene-SPSC_04340.gene	9	21	23	259	256	73	14.3686	27.7881	32.2196	96.2665	111.723	91.5428	0.006875	2.20685	up
gene-SPSC_04346.gene	8	14	6	1370	796	323	12.7721	18.5254	8.40512	509.209	347.389	405.046	6.1e-14	4.99582	up
gene-SPSC_04362.gene	53	74	93	2653	2854	786	84.6152	97.92	130.279	986.081	1245.54	985.653	4.61e-08	3.53392	up
gene-SPSC_04450.gene	23	46	32	4	5	7	36.7198	60.8692	44.8273	1.48674	2.18209	8.77808	0.000708	-3.13901	down
gene-SPSC_04479.gene	14	26	22	2735	726	333	22.3512	34.4043	30.8188	1016.56	316.839	417.586	7.97e-10	4.31172	up
gene-SPSC_04503.gene	60	112	85	41	27	3	95.7908	148.203	119.073	15.2391	11.7833	3.76203	0.000265	-2.94309	down
gene-SPSC_04527.gene	81	108	69	36	15	8	129.318	142.91	96.6588	13.3807	6.54627	10.0321	1.01e-05	-3.14246	down
gene-SPSC_04559.gene	11	10	23	223	781	124	17.5617	13.2324	32.2196	82.8858	340.842	155.497	0.000146	3.3403	up
gene-SPSC_04568.gene	4	8	11	892	532	214	6.38605	10.586	15.4094	331.543	232.174	268.358	2.06e-11	4.67223	up
gene-SPSC_04578.gene	226	160	165	15418	8859	4296	360.812	211.719	231.141	5730.64	3866.23	5387.23	8.43e-14	4.33624	up
gene-SPSC_04586.gene	16	12	11	177	130	75	25.5442	15.8789	15.4094	65.7883	56.7343	94.0508	0.008828	2.10498	up
gene-SPSC_04592.gene	8	8	9	260	273	131	12.7721	10.586	12.6077	96.6382	119.142	164.275	1.68e-06	3.49301	up
gene-SPSC_04593.gene	0	3	1	103	48	9	0	3.96973	1.40085	38.2836	20.9481	11.2861	0.0035	3.41762	up
gene-SPSC_04601.gene	40	36	34	13	4	2	63.8605	47.6367	47.629	4.83191	1.74567	2.50802	3.26e-05	-3.49259	down
gene-SPSC_04604.gene	88	162	207	95	77	32	140.493	214.365	289.976	35.3101	33.6042	40.1284	0.004169	-2.14751	down
gene-SPSC_04606.gene	179	52	84	2127	3412	669	285.776	68.8086	117.672	790.575	1489.06	838.933	0.000353	2.93298	up
gene-SPSC_04612.gene	2	1	2	198	6	59	3.19303	1.32324	2.80171	73.5937	2.61851	73.9867	0.001033	3.84157	up
gene-SPSC_04628.gene	178	318	132	144	23	23	284.179	420.791	184.912	53.5227	10.0376	28.8423	0.000465	-2.83007	down
gene-SPSC_04633.gene	65	59	48	2836	622	399	103.773	78.0713	67.2409	1054.1	271.452	500.351	4.72e-05	2.95947	up
gene-SPSC_04642.gene	7	15	7	3239	596	365	11.1756	19.8486	9.80597	1203.89	260.105	457.714	8.21e-13	5.37813	up
gene-SPSC_04716.gene	0	1	14	139	477	30	0	1.32324	19.6119	51.6643	208.171	37.6203	0.002098	3.64887	up
gene-SPSC_04717.gene	0	0	0	257	144	21	0	0	0	95.5231	62.8442	26.3342	3.28e-07	6.39786	up
gene-SPSC_04729.gene	134	110	87	54	4	12	213.933	145.557	121.874	20.071	1.74567	15.0481	0.000186	-3.22998	down
gene-SPSC_04731.gene	129	103	74	39	19	11	205.95	136.294	103.663	14.4957	8.29194	13.7941	8.82e-06	-3.13477	down
gene-SPSC_04749.gene	156	162	84	11026	543	1485	249.056	214.365	117.672	4098.2	236.975	1862.21	0.000287	3.31019	up
gene-SPSC_04754.gene	3	1	3	407	34	34	4.78954	1.32324	4.20256	151.276	14.8382	42.6364	0.000104	4.01771	up
gene-SPSC_04805.gene	0	1	1	35	29	13	0	1.32324	1.40085	13.009	12.6561	16.3022	0.008531	3.41402	up
gene-SPSC_04819.gene	2	0	1	36	53	14	3.19303	0	1.40085	13.3807	23.1302	17.5562	0.005613	3.37068	up
gene-SPSC_04825.gene	76	64	51	35	11	17	121.335	84.6876	71.4435	13.009	4.8006	21.3182	0.002604	-2.46641	down
gene-SPSC_04859.gene	1	7	9	178	119	18	1.59651	9.2627	12.6077	66.16	51.9338	22.5722	0.009102	2.64373	up
gene-SPSC_04908.gene	5	6	14	660	482	135	7.98257	7.93946	19.6119	245.312	210.353	169.292	1.9e-08	4.16821	up
gene-SPSC_04928.gene	0	1	3	158	53	14	0	1.32324	4.20256	58.7263	23.1302	17.5562	0.000578	3.81267	up
gene-SPSC_04935.gene	2	1	1	311	51	42	3.19303	1.32324	1.40085	115.594	22.2573	52.6685	5.43e-06	4.59623	up
gene-SPSC_04936.gene	117	23	19	2426	1935	983	186.792	30.4346	26.6162	901.709	844.469	1232.69	1.62e-05	3.64383	up
gene-SPSC_04939.gene	9	11	19	175	509	35	14.3686	14.5557	26.6162	65.0449	222.137	43.8904	0.004801	2.77861	up
gene-SPSC_04941.gene	1	2	0	101	33	20	1.59651	2.64649	0	37.5402	14.4018	25.0802	0.000882	3.78356	up
gene-SPSC_04944.gene	5	2	17	50	528	62	7.98257	2.64649	23.8145	18.5843	230.429	77.7487	0.003739	3.25622	up
gene-SPSC_04972.gene	12	17	17	446	121	76	19.1582	22.4951	23.8145	165.772	52.8066	95.3049	0.003287	2.36648	up
gene-SPSC_04987.gene	33	60	96	1198	516	287	52.6849	79.3946	134.482	445.279	225.192	359.901	0.007038	2.09351	up
gene-SPSC_04996.gene	7	14	28	678	345	108	11.1756	18.5254	39.2239	252.003	150.564	135.433	0.000127	3.04397	up
gene-SPSC_05030.gene	15	55	35	8	3	6	23.9477	72.7784	49.0298	2.97348	1.30925	7.52407	0.000588	-3.2219	down
gene-SPSC_05033.gene	2	2	8	63	352	60	3.19303	2.64649	11.2068	23.4162	153.619	75.2407	0.000157	3.82693	up
gene-SPSC_05075.gene	66	41	51	593	1392	295	105.37	54.253	71.4435	220.409	607.494	369.933	0.00114	2.61943	up
gene-SPSC_05083.gene	21	22	45	192	1062	187	33.5268	29.1114	63.0384	71.3636	463.476	234.5	0.003185	2.7926	up
gene-SPSC_05090.gene	8	8	10	101	391	61	12.7721	10.586	14.0085	37.5402	170.639	76.4947	0.00079	3.09139	up
gene-SPSC_05122.gene	181	283	327	258	66	35	288.969	374.478	458.079	95.8948	28.8036	43.8904	0.002416	-2.33723	down
gene-SPSC_05128.gene	0	3	0	126	116	29	0	3.96973	0	46.8323	50.6245	36.3663	1.43e-05	4.58051	up
gene-SPSC_05134.gene	4	9	8	795	823	230	6.38605	11.9092	11.2068	295.49	359.172	288.423	1.08e-12	5.00108	up
gene-SPSC_05159.gene	139	163	119	75	19	5	221.915	215.689	166.702	27.8764	8.29194	6.27006	2.68e-05	-3.27424	down
gene-SPSC_05161.gene	476	2176	2155	22790	31424	5677	759.94	2879.38	3018.84	8470.71	13714	7119.02	0.007765	2.34189	up
gene-SPSC_05178.gene	2	1	16	48	846	41	3.19303	1.32324	22.4136	17.8409	369.21	51.4145	0.001539	3.8318	up
gene-SPSC_05182.gene	26	29	17	13	3	5	41.5093	38.374	23.8145	4.83191	1.30925	6.27006	0.005797	-2.6384	down
gene-SPSC_05194.gene	24	32	44	457	487	125	38.3163	42.3438	61.6375	169.86	212.536	156.751	0.005025	2.15515	up
gene-SPSC_05199.gene	721	789	389	271	133	112	1151.09	1044.04	544.932	100.727	58.0436	140.449	3.78e-05	-2.7908	down
gene-SPSC_05211.gene	536	589	512	404	8	55	855.731	779.39	717.236	150.161	3.49134	68.9706	0.005037	-2.89257	down
gene-SPSC_05221.gene	10	7	12	519	732	147	15.9651	9.2627	16.8102	192.905	319.458	184.34	2.13e-08	4.1571	up
gene-SPSC_05249.gene	4	2	2	416	27	125	6.38605	2.64649	2.80171	154.621	11.7833	156.751	1.04e-05	4.38326	up
gene-SPSC_05259.gene	2	7	4	151	47	23	3.19303	9.2627	5.60341	56.1245	20.5116	28.8423	0.009509	2.5569	up
gene-SPSC_05260.gene	5	7	19	1602	425	174	7.98257	9.2627	26.6162	595.44	185.478	218.198	3.33e-08	4.40048	up
gene-SPSC_05293.gene	29	26	27	623	296	79	46.2989	34.4043	37.823	231.56	129.18	99.0669	0.005966	2.15716	up
gene-SPSC_05296.gene	14	17	33	1009	909	330	22.3512	22.4951	46.2281	375.031	396.704	413.824	2.26e-08	3.80308	up
gene-SPSC_05314.gene	7	7	15	195	141	112	11.1756	9.2627	21.0128	72.4786	61.5349	140.449	0.00059	2.78386	up
gene-SPSC_05323.gene	866	525	301	9673	5003	4993	1382.58	694.703	421.657	3595.31	2183.4	6261.28	0.002059	2.39368	up
gene-SPSC_05359.gene	0	0	4	22	348	17	0	0	5.60341	8.17708	151.874	21.3182	0.000412	4.44228	up
gene-SPSC_05376.gene	7	11	15	871	368	201	11.1756	14.5557	21.0128	323.738	160.602	252.056	6.58e-09	4.00352	up
gene-SPSC_05390.gene	8	6	3	426	182	131	12.7721	7.93946	4.20256	158.338	79.4281	164.275	1.32e-07	4.00683	up
gene-SPSC_05410.gene	7	2	14	1395	592	307	11.1756	2.64649	19.6119	518.501	258.36	384.981	4.68e-11	5.00448	up
gene-SPSC_05417.gene	6	6	24	40	818	65	9.57908	7.93946	33.6205	14.8674	356.99	81.5107	0.006378	3.17782	up
gene-SPSC_05434.gene	261	487	284	80	31	36	416.69	644.419	397.842	29.7348	13.529	45.1444	7.26e-08	-3.62827	down
gene-SPSC_05517.gene	1160	1035	509	57536	11838	15564	1851.95	1369.56	713.034	21385.3	5166.32	19517.4	7.72e-07	3.5644	up
gene-SPSC_05566.gene	739	899	423	485	189	98	1179.82	1189.6	592.561	180.267	82.483	122.893	0.000292	-2.52498	down
gene-SPSC_05567.gene	119	124	83	90	45	33	189.985	164.082	116.271	33.4517	19.6388	41.3824	0.008958	-1.95058	down
gene-SPSC_05587.gene	5	7	17	121	240	110	7.98257	9.2627	23.8145	44.9739	104.74	137.941	0.001244	2.87546	up
gene-SPSC_05622.gene	11	11	6	1	1	1	17.5617	14.5557	8.40512	0.371685	0.436418	1.25401	0.005624	-3.49855	down
gene-SPSC_05638.gene	3	3	5	69	79	32	4.78954	3.96973	7.00426	25.6463	34.477	40.1284	0.00402	2.73439	up
gene-SPSC_05642.gene	26	27	35	718	243	131	41.5093	35.7276	49.0298	266.87	106.05	164.275	0.0028	2.23778	up
gene-SPSC_05652.gene	187	154	202	1658	4146	908	298.548	203.779	282.972	616.254	1809.39	1138.64	0.002214	2.43877	up
gene-SPSC_05656.gene	0	0	0	18	62	15	0	0	0	6.69034	27.0579	18.8102	0.000664	4.9483	up
gene-SPSC_05663.gene	2	2	12	85	347	20	3.19303	2.64649	16.8102	31.5933	151.437	25.0802	0.004102	3.22566	up
gene-SPSC_05747.gene	5	4	5	477	46	105	7.98257	5.29297	7.00426	177.294	20.0752	131.671	2.57e-05	3.82933	up
gene-SPSC_05760.gene	29	44	34	10	7	6	46.2989	58.2227	47.629	3.71685	3.05493	7.52407	0.000308	-2.99171	down
gene-SPSC_05770.gene	76	45	24	21	3	13	121.335	59.5459	33.6205	7.80539	1.30925	16.3022	0.007579	-2.66604	down
gene-SPSC_05771.gene	2	1	1	109	150	47	3.19303	1.32324	1.40085	40.5137	65.4627	58.9385	2.24e-06	4.57335	up
gene-SPSC_05801.gene	26	29	18	1075	212	91	41.5093	38.374	25.2154	399.562	92.5206	114.115	0.002118	2.6083	up
gene-SPSC_05815.gene	49	20	9	766	245	283	78.2292	26.4649	12.6077	284.711	106.922	354.885	0.002035	2.71924	up
gene-SPSC_05817.gene	11	21	22	1370	243	265	17.5617	27.7881	30.8188	509.209	106.05	332.313	2.08e-06	3.60273	up
gene-SPSC_05818.gene	1	3	29	1264	2105	1595	1.59651	3.96973	40.6247	469.81	918.66	2000.15	1.47e-09	5.69369	up
gene-SPSC_05846.gene	0	0	0	48	458	58	0	0	0	17.8409	199.88	72.7327	5.43e-08	6.79174	up
gene-SPSC_05898.gene	32	24	18	286	601	117	51.0884	31.7578	25.2154	106.302	262.287	146.719	0.002679	2.5066	up
gene-SPSC_05927.gene	7	6	57	295	1324	67	11.1756	7.93946	79.8486	109.647	577.817	84.0187	0.0091	3.01545	up
gene-SPSC_05957.gene	1	3	3	291	27	12	1.59651	3.96973	4.20256	108.16	11.7833	15.0481	0.002158	3.47211	up
gene-SPSC_05958.gene	1	3	1	82	29	24	1.59651	3.96973	1.40085	30.4782	12.6561	30.0963	0.003493	3.18126	up
gene-SPSC_05989.gene	3	4	5	34	111	40	4.78954	5.29297	7.00426	12.6373	48.4424	50.1604	0.00759	2.75242	up
gene-SPSC_06000.gene	313	416	196	266	64	28	499.709	550.469	274.567	98.8683	27.9307	35.1123	0.001092	-2.58357	down
gene-SPSC_06001.gene	420	475	306	274	4	15	670.536	628.54	428.661	101.842	1.74567	18.8102	0.002796	-3.20065	down
gene-SPSC_06008.gene	82	71	62	42	22	10	130.914	93.9503	86.8529	15.6108	9.6012	12.5401	0.000413	-2.58627	down
gene-SPSC_06011.gene	10	11	26	814	794	202	15.9651	14.5557	36.4222	302.552	346.516	253.31	1.26e-07	3.84574	up
gene-SPSC_06012.gene	1	1	1	207	43	49	1.59651	1.32324	1.40085	76.9389	18.766	61.4466	6.62e-06	4.6575	up
gene-SPSC_06014.gene	1	4	4	64	479	65	1.59651	5.29297	5.60341	23.7879	209.044	81.5107	8.63e-06	4.47804	up
gene-SPSC_06015.gene	3	5	5	92	266	53	4.78954	6.61622	7.00426	34.1951	116.087	66.4626	7.28e-05	3.60697	up
gene-SPSC_06026.gene	130	73	82	91	10	8	207.547	96.5968	114.87	33.8234	4.36418	10.0321	0.004443	-2.62462	down
gene-SPSC_06045.gene	0	0	0	21	284	71	0	0	0	7.80539	123.943	89.0348	5.84e-07	6.41449	up
gene-SPSC_06046.gene	10	5	14	136	851	269	15.9651	6.61622	19.6119	50.5492	371.392	337.329	4.82e-06	4.13241	up
gene-SPSC_06047.gene	0	5	2	16	149	64	0	6.61622	2.80171	5.94696	65.0263	80.2567	0.001632	3.6779	up
gene-SPSC_06049.gene	1	1	1	34	81	8	1.59651	1.32324	1.40085	12.6373	35.3499	10.0321	0.004182	3.52414	up
gene-SPSC_06054.gene	1	10	11	291	54	52	1.59651	13.2324	15.4094	108.16	23.5666	65.2086	0.00865	2.63611	up
gene-SPSC_06072.gene	3539	1963	1426	1009	356	288	5650.06	2597.53	1997.62	375.031	155.365	361.155	1.24e-05	-3.0778	down
gene-SPSC_06073.gene	272	157	197	78	64	18	434.252	207.749	275.968	28.9915	27.9307	22.5722	1.41e-05	-3.00539	down
gene-SPSC_06078.gene	0	3	4	336	6	40	0	3.96973	5.60341	124.886	2.61851	50.1604	0.002719	3.65979	up
gene-SPSC_06092.gene	4	1	5	156	159	66	6.38605	1.32324	7.00426	57.9829	69.3905	82.7647	8.82e-06	3.8215	up
gene-SPSC_06093.gene	3	7	7	316	42	28	4.78954	9.2627	9.80597	117.453	18.3296	35.1123	0.005615	2.77927	up
gene-SPSC_06098.gene	5	10	24	339	1055	138	7.98257	13.2324	33.6205	126.001	460.421	173.054	1.59e-05	3.84703	up
gene-SPSC_06099.gene	7	16	14	1088	169	345	11.1756	21.1719	19.6119	404.394	73.7546	432.634	4.58e-07	4.00289	up
gene-SPSC_06100.gene	3	5	5	828	952	415	4.78954	6.61622	7.00426	307.755	415.47	520.415	9.34e-17	5.94658	up
gene-SPSC_06129.gene	71	76	59	41	33	21	113.352	100.567	82.6503	15.2391	14.4018	26.3342	0.008724	-2.0223	down
gene-SPSC_06150.gene	31	47	36	654	554	177	49.4919	62.1924	50.4307	243.082	241.776	221.96	0.000729	2.34529	up
gene-SPSC_06157.gene	84	41	76	33	14	8	134.107	54.253	106.465	12.2656	6.10985	10.0321	0.000213	-2.89115	down
gene-SPSC_06163.gene	3	6	4	970	1277	366	4.78954	7.93946	5.60341	360.535	557.306	458.968	3.98e-17	6.10944	up
gene-SPSC_06166.gene	7	4	0	877	26	66	11.1756	5.29297	0	325.968	11.3469	82.7647	0.00017	4.20713	up
gene-SPSC_06170.gene	178	92	142	54	93	12	284.179	121.738	198.921	20.071	40.5869	15.0481	0.005956	-2.37914	down
gene-SPSC_06173.gene	16	28	70	1696	2636	1073	25.5442	37.0508	98.0597	630.378	1150.4	1345.55	1.42e-08	4.28642	up
gene-SPSC_06175.gene	0	0	2	343	199	134	0	0	2.80171	127.488	86.8472	168.037	2.37e-10	6.21905	up
gene-SPSC_06185.gene	0	0	1	85	109	7	0	0	1.40085	31.5933	47.5696	8.77808	0.000132	4.83609	up
gene-SPSC_06187.gene	2	2	13	42	482	70	3.19303	2.64649	18.2111	15.6108	210.353	87.7808	0.001177	3.61207	up
gene-SPSC_06237.gene	0	3	2	47	138	21	0	3.96973	2.80171	17.4692	60.2257	26.3342	0.000708	3.74286	up
gene-SPSC_06243.gene	35	39	51	962	1885	323	55.878	51.6065	71.4435	357.561	822.648	405.046	6.62e-06	3.34595	up
gene-SPSC_06252.gene	5	2	13	318	757	174	7.98257	2.64649	18.2111	118.196	330.368	218.198	1.61e-07	4.48816	up
gene-SPSC_06262.gene	9	16	11	1	2	2	14.3686	21.1719	15.4094	0.371685	0.872836	2.50802	0.005615	-3.22434	down
gene-SPSC_06287.gene	2	6	4	305	37	29	3.19303	7.93946	5.60341	113.364	16.1475	36.3663	0.001743	3.16639	up
gene-SPSC_06288.gene	406	512	299	304	125	78	648.184	677.5	418.855	112.992	54.5523	97.8129	0.000594	-2.33209	down
gene-SPSC_06298.gene	1	2	4	246	9	27	1.59651	2.64649	5.60341	91.4346	3.92776	33.8583	0.004609	3.33942	up
gene-SPSC_06309.gene	4	4	5	388	36	11	6.38605	5.29297	7.00426	144.214	15.7111	13.7941	0.006131	3.05301	up
gene-SPSC_06387.gene	16	12	34	236	1749	297	25.5442	15.8789	47.629	87.7177	763.295	372.441	3.3e-05	3.82832	up
gene-SPSC_06401.gene	4	12	21	268	525	156	6.38605	15.8789	29.4179	99.6117	229.119	195.626	4.54e-05	3.40977	up
gene-SPSC_06403.gene	7	16	32	309	1401	489	11.1756	21.1719	44.8273	114.851	611.422	613.212	3.11e-06	4.07682	up
gene-SPSC_06405.gene	147	70	27	41	3	3	234.687	92.627	37.823	15.2391	1.30925	3.76203	0.000554	-3.46255	down
gene-SPSC_06440.gene	0	1	2	68	81	33	0	1.32324	2.80171	25.2746	35.3499	41.3824	8.63e-05	4.20573	up
gene-SPSC_06469.gene	6	8	7	2913	194	335	9.57908	10.586	9.80597	1082.72	84.6651	420.094	2.68e-10	5.38257	up
gene-SPSC_06472.gene	1	14	12	128	357	48	1.59651	18.5254	16.8102	47.5757	155.801	60.1925	0.004363	2.92692	up
gene-SPSC_06482.gene	0	1	1	846	139	160	0	1.32324	1.40085	314.446	60.6621	200.642	3.02e-11	6.6204	up
gene-SPSC_06504.gene	21	48	72	711	736	196	33.5268	63.5157	100.861	264.268	321.204	245.786	0.004963	2.26768	up
gene-SPSC_06528.gene	3	3	10	276	280	102	4.78954	3.96973	14.0085	102.585	122.197	127.909	8.06e-07	3.95067	up
gene-SPSC_06580.gene	13	9	22	172	506	40	20.7547	11.9092	30.8188	63.9299	220.827	50.1604	0.0081	2.62283	up
gene-SPSC_06595.gene	2	2	5	214	174	45	3.19303	2.64649	7.00426	79.5407	75.9367	56.4305	3.32e-06	4.00324	up
gene-SPSC_06604.gene	15	8	9	3	1	0	23.9477	10.586	12.6077	1.11506	0.436418	0	0.0035	-3.59354	down
gene-SPSC_06623.gene	17	16	30	2	2	2	27.1407	21.1719	42.0256	0.743371	0.872836	2.50802	0.000116	-3.87462	down
gene-SPSC_06627.gene	2	4	3	140	112	80	3.19303	5.29297	4.20256	52.0359	48.8788	100.321	5.89e-06	3.8808	up
gene-SPSC_06658.gene	52	106	77	37	0	3	83.0187	140.264	107.866	13.7524	0	3.76203	0.000594	-3.55841	down
gene-SPSC_06668.gene	1	6	1	331	53	57	1.59651	7.93946	1.40085	123.028	23.1302	71.4786	3.57e-05	4.0172	up
gene-SPSC_06669.gene	265	172	165	9286	9482	3148	423.076	227.598	231.141	3451.47	4138.12	3947.63	6.3e-10	3.87651	up
gene-SPSC_06675.gene	306	134	128	78	21	23	488.533	177.315	179.309	28.9915	9.16478	28.8423	3.54e-05	-3.19037	down
gene-SPSC_06693.gene	21	31	87	443	5400	791	33.5268	41.0205	121.874	164.657	2356.66	991.923	2.24e-05	4.12101	up

## Sheet: CK_vs_T2
Expression profiles of different expressed genes in CK_vs_T2
#ID	CK-1_Count	CK-2_Count	CK-3_Count	T2-2_Count	T2-3_Count	T2-1_Count	CK-1_CPM	CK-2_CPM	CK-3_CPM	T2-2_CPM	T2-3_CPM	T2-1_CPM	FDR	log2FC	regulated
ONT.10002	4	5	3	59	110	118	6.38605	6.61622	4.20256	17.1215	29.033	28.7545	0.004497	1.74474	up
ONT.10010	0	0	0	13	77	44	0	0	0	3.77253	20.3231	10.722	0.00466	5.14077	up
ONT.10011	1	3	3	0	2	2	1.59651	3.96973	4.20256	0	0.527873	0.487365	0.005793	-3.30433	down
ONT.10016	90	61	25	39	95	83	143.686	80.7178	35.0213	11.3176	25.074	20.2256	1.95e-05	-2.47822	down
ONT.10017	47	39	39	5	5	8	75.0361	51.6065	54.6332	1.45097	1.31968	1.94946	1.4e-26	-5.49448	down
ONT.10023	15	13	6	5	6	17	23.9477	17.2022	8.40512	1.45097	1.58362	4.1426	8.98e-06	-3.02987	down
ONT.10040	3	2	1	1	0	2	4.78954	2.64649	1.40085	0.290194	0	0.487365	0.008008	-3.41811	down
ONT.10041	10	4	6	0	1	2	15.9651	5.29297	8.40512	0	0.263937	0.487365	4.77e-07	-5.19466	down
ONT.10042	6	11	4	0	1	0	9.57908	14.5557	5.60341	0	0.263937	0	5.76e-07	-6.30758	down
ONT.10043	40	28	21	6	12	16	63.8605	37.0508	29.4179	1.74117	3.16724	3.89892	8.57e-15	-4.13821	down
ONT.10050	19	17	16	11	16	15	30.3337	22.4951	22.4136	3.19214	4.22299	3.65524	4.85e-10	-3.04435	down
ONT.10059	61	314	433	44	59	3	97.3873	415.498	606.569	12.7686	15.5723	0.731047	1.17e-08	-5.27973	down
ONT.10063	142	87	54	74	163	207	226.705	115.122	75.646	21.4744	43.0217	50.4423	4.02e-05	-2.16735	down
ONT.10066	116	149	74	17	39	24	185.196	197.163	103.663	4.93331	10.2935	5.84838	2.68e-25	-4.79569	down
ONT.10067	11	8	6	2	0	0	17.5617	10.586	8.40512	0.580389	0	0	4.47e-08	-5.88613	down
ONT.10075	61	47	39	602	1044	1047	97.3873	62.1924	54.6332	174.697	275.55	255.136	0.000249	1.37965	up
ONT.10076	0	0	0	35	45	40	0	0	0	10.1568	11.8772	9.7473	0.004261	5.14436	up
ONT.10079	6	6	1	0	1	0	9.57908	7.93946	1.40085	0	0.263937	0	3.81e-05	-5.60431	down
ONT.10080	1	0	4	172	402	418	1.59651	0	5.60341	49.9134	106.103	101.859	3.91e-09	4.63115	up
ONT.10082	38	41	21	53	59	62	60.6675	54.253	29.4179	15.3803	15.5723	15.1083	5.46e-06	-1.94323	down
ONT.10091	2	1	2	133	189	145	3.19303	1.32324	2.80171	38.5959	49.884	35.334	1.44e-06	3.65462	up
ONT.10113	89	83	74	21	25	17	142.09	109.829	103.663	6.09408	6.59842	4.1426	5.88e-31	-4.67397	down
ONT.10114	6	4	1	1	3	3	9.57908	5.29297	1.40085	0.290194	0.79181	0.731047	0.001178	-3.2617	down
ONT.10117	1	4	6	131	237	210	1.59651	5.29297	8.40512	38.0155	62.553	51.1733	2.87e-06	2.87492	up
ONT.10118	4	13	11	2	5	3	6.38605	17.2022	15.4094	0.580389	1.31968	0.731047	9.78e-08	-4.094	down
ONT.1012	43	59	59	28	33	62	68.6501	78.0713	82.6503	8.12544	8.70991	15.1083	1.69e-15	-3.15667	down
ONT.10120	107	58	30	13	18	32	170.827	76.7481	42.0256	3.77253	4.75086	7.79784	2.61e-13	-4.38066	down
ONT.10126	13	4	3	3	3	3	20.7547	5.29297	4.20256	0.870583	0.79181	0.731047	2.16e-05	-3.7668	down
ONT.10127	232	107	61	62	87	65	370.391	141.587	85.452	17.9921	22.9625	15.8394	5.62e-10	-3.62499	down
ONT.10134	3	6	2	99	283	229	4.78954	7.93946	2.80171	28.7293	74.6941	55.8033	1.19e-05	2.9181	up
ONT.10138	67	77	33	68	72	51	106.966	101.89	46.2281	19.7332	19.0034	12.4278	1.18e-07	-2.58442	down
ONT.10144	69	45	15	23	18	7	110.159	59.5459	21.0128	6.67447	4.75086	1.70578	4.7e-08	-4.00297	down
ONT.10147	18	18	9	6	16	35	28.7372	23.8184	12.6077	1.74117	4.22299	8.52888	0.000201	-2.45816	down
ONT.10156	3	10	4	1	4	3	4.78954	13.2324	5.60341	0.290194	1.05575	0.731047	3.5e-05	-3.67857	down
ONT.10164	94	75	32	6	5	0	150.072	99.2432	44.8273	1.74117	1.31968	0	8.81e-18	-6.64109	down
ONT.10166	3	6	1	0	2	0	4.78954	7.93946	1.40085	0	0.527873	0	0.000466	-4.5298	down
ONT.10169	12	11	5	6	1	4	19.1582	14.5557	7.00426	1.74117	0.263937	0.97473	8.13e-07	-3.93119	down
ONT.10179	16	15	24	3	6	7	25.5442	19.8486	33.6205	0.870583	1.58362	1.70578	6.56e-14	-4.47816	down
ONT.10180	4	5	4	0	0	0	6.38605	6.61622	5.60341	0	0	0	3.5e-05	-6.88915	down
ONT.10185	8	8	18	0	1	0	12.7721	10.586	25.2154	0	0.263937	0	8.84e-09	-6.98272	down
ONT.10214	89	66	62	31	74	63	142.09	87.3341	86.8529	8.99603	19.5313	15.352	1.53e-13	-3.14971	down
ONT.10215	6	6	2	0	1	1	9.57908	7.93946	2.80171	0	0.263937	0.243682	1.22e-05	-5.1076	down
ONT.10217	6	2	5	120	123	178	9.57908	2.64649	7.00426	34.8233	32.4642	43.3755	0.000174	2.18665	up
ONT.1022	28	10	4	10	21	2	44.7024	13.2324	5.60341	2.90194	5.54267	0.487365	0.001885	-2.95132	down
ONT.10235	0	4	3	83	156	77	0	5.29297	4.20256	24.0861	41.1741	18.7635	0.000747	2.66461	up
ONT.10246	167	320	287	130	187	300	266.618	423.438	402.045	37.7253	49.3562	73.1047	4.19e-16	-3.09562	down
ONT.10250	35	57	31	73	87	97	55.878	75.4249	43.4264	21.1842	22.9625	23.6372	1.08e-05	-1.68145	down
ONT.10253	11	5	6	5	13	12	17.5617	6.61622	8.40512	1.45097	3.43118	2.92419	0.000856	-2.30921	down
ONT.10254	6	5	2	0	3	4	9.57908	6.61622	2.80171	0	0.79181	0.97473	0.000361	-3.52133	down
ONT.10255	23	12	11	26	24	11	36.7198	15.8789	15.4094	7.54506	6.33448	2.68051	0.00055	-2.26323	down
ONT.10256	40	11	26	14	12	6	63.8605	14.5557	36.4222	4.06272	3.16724	1.46209	1.65e-08	-3.90148	down
ONT.10258	692	712	541	14663	37152	15180	1104.79	942.149	757.861	4255.12	9805.78	3699.1	1.46e-06	2.3063	up
ONT.10260	85	57	22	52	38	5	135.704	75.4249	30.8188	15.0901	10.0296	1.21841	0.000112	-3.302	down
ONT.10265	27	24	26	33	11	13	43.1059	31.7578	36.4222	9.57642	2.9033	3.16787	1.45e-06	-3.03849	down
ONT.10272	138	131	44	47	49	73	220.319	173.345	61.6375	13.6391	12.9329	17.7888	4.45e-12	-3.62055	down
ONT.10273	18	13	4	4	2	10	28.7372	17.2022	5.60341	1.16078	0.527873	2.43682	1.98e-06	-3.80726	down
ONT.10277	7	10	5	0	2	3	11.1756	13.2324	7.00426	0	0.527873	0.731047	1.73e-07	-4.70054	down
ONT.10280	43	14	11	12	8	2	68.6501	18.5254	15.4094	3.48233	2.11149	0.487365	6.02e-07	-4.16415	down
ONT.10283	16	23	13	551	391	607	25.5442	30.4346	18.2111	159.897	103.199	147.915	1.57e-06	2.13231	up
ONT.10298	40	33	28	11	11	4	63.8605	43.667	39.2239	3.19214	2.9033	0.97473	4.81e-16	-4.60083	down
ONT.103	4	15	6	4	2	4	6.38605	19.8486	8.40512	1.16078	0.527873	0.97473	1.45e-06	-3.89415	down
ONT.10315	11	6	8	5	1	3	17.5617	7.93946	11.2068	1.45097	0.263937	0.731047	4.31e-07	-4.06194	down
ONT.10344	37	66	22	2	5	3	59.071	87.3341	30.8188	0.580389	1.31968	0.731047	7.91e-20	-6.22205	down
ONT.10362	50	80	43	9	35	73	79.8257	105.859	60.2367	2.61175	9.23779	17.7888	7.92e-08	-3.35232	down
ONT.1037	33	41	26	56	82	143	52.6849	54.253	36.4222	16.2509	21.6428	34.8466	0.002882	-1.31061	down
ONT.10382	6	8	6	3	3	0	9.57908	10.586	8.40512	0.870583	0.79181	0	1.72e-06	-4.24495	down
ONT.10383	19	6	3	7	12	6	30.3337	7.93946	4.20256	2.03136	3.16724	1.46209	0.000557	-2.84607	down
ONT.104	23	12	11	3	4	2	36.7198	15.8789	15.4094	0.870583	1.05575	0.487365	1.28e-11	-4.9672	down
ONT.10400	2	0	0	44	58	61	3.19303	0	0	12.7686	15.3083	14.8646	0.001927	3.31154	up
ONT.10402	1	2	4	0	0	2	1.59651	2.64649	5.60341	0	0	0.487365	0.002732	-4.08861	down
ONT.10411	3	4	2	3	3	2	4.78954	5.29297	2.80171	0.870583	0.79181	0.487365	0.004639	-2.75657	down
ONT.10425	17	12	9	8	9	22	27.1407	15.8789	12.6077	2.32156	2.37543	5.36101	7.68e-06	-2.73024	down
ONT.1043	88	58	15	26	54	38	140.493	76.7481	21.0128	7.54506	14.2526	9.25993	1.86e-06	-3.17338	down
ONT.10436	55	43	36	17	39	2	87.8082	56.8995	50.4307	4.93331	10.2935	0.487365	2.9e-06	-3.78538	down
ONT.1044	27	15	14	1	5	5	43.1059	19.8486	19.6119	0.290194	1.31968	1.21841	5.88e-13	-5.02389	down
ONT.10442	54	70	81	113	189	158	86.2117	92.627	113.469	32.792	49.884	38.5018	5.15e-06	-1.59452	down
ONT.10445	19	30	16	24	24	81	30.3337	39.6973	22.4136	6.96467	6.33448	19.7383	0.002405	-1.80572	down
ONT.10447	23	26	22	51	49	87	36.7198	34.4043	30.8188	14.7999	12.9329	21.2004	0.001029	-1.37557	down
ONT.1045	58	31	15	13	13	5	92.5978	41.0205	21.0128	3.77253	3.43118	1.21841	5.81e-10	-4.35576	down
ONT.10455	25	14	5	8	24	31	39.9128	18.5254	7.00426	2.32156	6.33448	7.55415	0.001636	-2.27717	down
ONT.1046	42	27	13	13	15	16	67.0536	35.7276	18.2111	3.77253	3.95905	3.89892	4.34e-10	-3.61499	down
ONT.10462	26	84	61	53	75	70	41.5093	111.152	85.452	15.3803	19.7952	17.0578	1.33e-07	-2.49665	down
ONT.10465	2	8	10	5	2	2	3.19303	10.586	14.0085	1.45097	0.527873	0.487365	3.43e-05	-3.66693	down
ONT.10468	3	8	11	11	2	5	4.78954	10.586	15.4094	3.19214	0.527873	1.21841	0.001046	-2.8299	down
ONT.10476	67	55	37	27	53	48	106.966	72.7784	51.8315	7.83525	13.9886	11.6968	1.65e-12	-3.08102	down
ONT.10488	11	20	10	4	9	13	17.5617	26.4649	14.0085	1.16078	2.37543	3.16787	2.34e-08	-3.38045	down
ONT.10501	3	3	6	1025	1069	1160	4.78954	3.96973	8.40512	297.449	282.148	282.672	9.29e-23	5.23749	up
ONT.10503	9	1	6	79	171	159	14.3686	1.32324	8.40512	22.9254	45.1332	38.7455	0.007319	1.79793	up
ONT.10505	56	41	23	53	75	120	89.4047	54.253	32.2196	15.3803	19.7952	29.2419	0.000391	-1.75563	down
ONT.10512	6	7	5	3	0	2	9.57908	9.2627	7.00426	0.870583	0	0.487365	2.69e-06	-4.35162	down
ONT.10513	16	18	11	19	32	37	25.5442	23.8184	15.4094	5.5137	8.44598	9.01625	0.000204	-1.80212	down
ONT.10522	12	17	5	8	19	34	19.1582	22.4951	7.00426	2.32156	5.0148	8.2852	0.004338	-1.9402	down
ONT.10523	5	2	2	67	85	174	7.98257	2.64649	2.80171	19.443	22.4346	42.4007	0.001343	2.27587	up
ONT.10525	4	2	3	16	234	156	6.38605	2.64649	4.20256	4.64311	61.7612	38.0145	0.008783	2.48668	up
ONT.1053	4	9	15	16	19	16	6.38605	11.9092	21.0128	4.64311	5.0148	3.89892	0.003762	-1.83585	down
ONT.10531	26	17	13	4	4	5	41.5093	22.4951	18.2111	1.16078	1.05575	1.21841	1.11e-13	-4.77417	down
ONT.10532	1364	1631	1464	195	264	89	2177.64	2158.21	2050.85	56.5879	69.6793	21.6877	5.34e-30	-5.6471	down
ONT.10536	85	109	94	117	324	145	135.704	144.233	131.68	33.9528	85.5155	35.334	0.000335	-1.72372	down
ONT.10543	6	20	19	24	24	17	9.57908	26.4649	26.6162	6.96467	6.33448	4.1426	0.000378	-2.1327	down
ONT.10544	35	43	31	28	32	33	55.878	56.8995	43.4264	8.12544	8.44598	8.04152	1.81e-14	-2.96468	down
ONT.10547	93	83	34	45	145	150	148.476	109.829	47.629	13.0587	38.2708	36.5524	0.000247	-2.10897	down
ONT.10548	67	31	11	21	11	55	106.966	41.0205	15.4094	6.09408	2.9033	13.4025	7.94e-05	-3.08115	down
ONT.10551	1	5	4	546	543	381	1.59651	6.61622	5.60341	158.446	143.318	92.843	1.1e-11	4.38398	up
ONT.10555	0	0	0	47	56	93	0	0	0	13.6391	14.7805	22.6625	0.001089	5.67798	up
ONT.10559	17	17	5	19	13	8	27.1407	22.4951	7.00426	5.5137	3.43118	1.94946	0.000273	-2.5878	down
ONT.10560	1	2	1	0	0	0	1.59651	2.64649	1.40085	0	0	0	0.005484	-5.25955	down
ONT.10561	22	6	4	3	3	10	35.1233	7.93946	5.60341	0.870583	0.79181	2.43682	2.11e-05	-3.70343	down
ONT.10574	217	192	79	212	216	131	346.443	254.063	110.667	61.5212	57.0103	31.9224	5.1e-06	-2.48678	down
ONT.10575	480	257	111	55	110	116	766.326	340.074	155.495	15.9607	29.033	28.2672	2.64e-13	-4.34369	down
ONT.10576	49	33	10	4	20	12	78.2292	43.667	14.0085	1.16078	5.27873	2.92419	3.3e-08	-4.05745	down
ONT.10582	16	12	5	10	15	10	25.5442	15.8789	7.00426	2.90194	3.95905	2.43682	4.8e-05	-2.62362	down
ONT.10587	70	16	20	18	49	99	111.756	21.1719	28.0171	5.2235	12.9329	24.1246	0.004127	-2.20423	down
ONT.10592	1	5	5	3	4	1	1.59651	6.61622	7.00426	0.870583	1.05575	0.243682	0.002853	-2.98625	down
ONT.10594	2	8	6	1	1	3	3.19303	10.586	8.40512	0.290194	0.263937	0.731047	1.39e-05	-4.20178	down
ONT.106	16	10	4	3	18	23	25.5442	13.2324	5.60341	0.870583	4.75086	5.6047	0.005182	-2.24227	down
ONT.1060	29	18	9	16	35	29	46.2989	23.8184	12.6077	4.64311	9.23779	7.06679	0.000143	-2.25393	down
ONT.1062	12	13	6	1	1	0	19.1582	17.2022	8.40512	0.290194	0.263937	0	3.13e-09	-6.21264	down
ONT.10628	3	4	2	0	1	3	4.78954	5.29297	2.80171	0	0.263937	0.731047	0.001063	-3.69366	down
ONT.10643	1	7	7	84	285	285	1.59651	9.2627	9.80597	24.3763	75.222	69.4495	0.000241	2.56211	up
ONT.10647	58	33	30	24	45	31	92.5978	43.667	42.0256	6.96467	11.8772	7.55415	1.1e-09	-3.02796	down
ONT.10651	3	1	3	167	209	208	4.78954	1.32324	4.20256	48.4625	55.1628	50.6859	1.01e-07	3.51911	up
ONT.10652	4	3	2	62	160	155	6.38605	3.96973	2.80171	17.9921	42.2299	37.7708	0.000307	2.49797	up
ONT.10655	29	14	5	5	13	8	46.2989	18.5254	7.00426	1.45097	3.43118	1.94946	2.1e-06	-3.58097	down
ONT.1066	3	4	3	3	0	2	4.78954	5.29297	4.20256	0.870583	0	0.487365	0.001027	-3.4815	down
ONT.10680	42	60	22	7	15	3	67.0536	79.3946	30.8188	2.03136	3.95905	0.731047	1.4e-13	-4.91005	down
ONT.10681	266	135	74	29	52	46	424.673	178.638	103.663	8.41564	13.7247	11.2094	3.18e-16	-4.63509	down
ONT.10682	67	25	16	15	38	33	106.966	33.0811	22.4136	4.35292	10.0296	8.04152	3.09e-06	-3.09836	down
ONT.10683	8	3	4	1	2	0	12.7721	3.96973	5.60341	0.290194	0.527873	0	1.26e-05	-4.72121	down
ONT.10691	99	48	23	19	43	127	158.055	63.5157	32.2196	5.5137	11.3493	30.9477	0.000335	-2.68325	down
ONT.10694	138	122	66	31	29	49	220.319	161.436	92.4563	8.99603	7.65416	11.9404	6.72e-22	-4.3204	down
ONT.10708	14	1	2	2	3	4	22.3512	1.32324	2.80171	0.580389	0.79181	0.97473	0.000856	-3.52926	down
ONT.10709	4	4	1	4	1	1	6.38605	5.29297	1.40085	1.16078	0.263937	0.243682	0.00574	-3.0462	down
ONT.1071	7	3	4	4	3	1	11.1756	3.96973	5.60341	1.16078	0.79181	0.243682	0.00026	-3.36926	down
ONT.10710	2	6	1	0	3	2	3.19303	7.93946	1.40085	0	0.79181	0.487365	0.003995	-3.35001	down
ONT.10711	20	12	5	8	29	26	31.9303	15.8789	7.00426	2.32156	7.65416	6.33574	0.004259	-2.02008	down
ONT.10713	16	14	9	0	0	0	25.5442	18.5254	12.6077	0	0	0	5.63e-08	-8.30767	down
ONT.10715	100	40	80	5	3	5	159.651	52.9297	112.068	1.45097	0.79181	1.21841	1.29e-25	-6.69892	down
ONT.10717	9	1	4	3	3	0	14.3686	1.32324	5.60341	0.870583	0.79181	0	0.000994	-3.66907	down
ONT.10728	7	5	3	6	1	0	11.1756	6.61622	4.20256	1.74117	0.263937	0	0.001296	-3.47737	down
ONT.10732	23	15	6	4	2	3	36.7198	19.8486	8.40512	1.16078	0.527873	0.731047	6e-10	-4.86919	down
ONT.10744	6	1	4	1	0	1	9.57908	1.32324	5.60341	0.290194	0	0.243682	0.000134	-4.72942	down
ONT.10745	8	1	1	2	0	1	12.7721	1.32324	1.40085	0.580389	0	0.243682	0.001791	-4.03536	down
ONT.10747	0	1	19	247	425	424	0	1.32324	26.6162	71.678	112.173	103.321	0.004155	2.82645	up
ONT.1075	50	41	38	25	36	16	79.8257	54.253	53.2324	7.25486	9.50172	3.89892	2.74e-12	-3.44193	down
ONT.10753	2	4	2	0	1	0	3.19303	5.29297	2.80171	0	0.263937	0	0.000472	-4.94407	down
ONT.10759	12	8	8	17	14	14	19.1582	10.586	11.2068	4.93331	3.69511	3.41155	0.000663	-2.02707	down
ONT.10767	8	10	6	3	6	17	12.7721	13.2324	8.40512	0.870583	1.58362	4.1426	0.000299	-2.64358	down
ONT.10772	355	328	258	62	64	59	566.762	434.024	361.42	17.9921	16.892	14.3773	4.22e-48	-5.06496	down
ONT.10773	220	201	146	36	39	24	351.233	265.972	204.524	10.447	10.2935	5.84838	1.22e-33	-5.19865	down
ONT.10774	67	85	215	38	33	20	106.966	112.476	301.183	11.0274	8.70991	4.87365	1.59e-14	-4.61241	down
ONT.1078	30	21	15	395	779	947	47.8954	27.7881	21.0128	114.627	205.607	230.767	3.01e-06	2.14936	up
ONT.10782	4	30	30	16	19	21	6.38605	39.6973	42.0256	4.64311	5.0148	5.11733	2.96e-05	-2.84726	down
ONT.10785	5	13	7	4	0	0	7.98257	17.2022	9.80597	1.16078	0	0	1.25e-06	-4.93897	down
ONT.10788	5	1	1	2	0	0	7.98257	1.32324	1.40085	0.580389	0	0	0.005557	-3.9227	down
ONT.10789	7	20	18	17	33	55	11.1756	26.4649	25.2154	4.93331	8.70991	13.4025	0.008223	-1.556	down
ONT.10790	25	21	8	4	5	9	39.9128	27.7881	11.2068	1.16078	1.31968	2.19314	1.22e-10	-4.27837	down
ONT.10798	37	15	18	21	22	21	59.071	19.8486	25.2154	6.09408	5.80661	5.11733	3.07e-07	-2.8607	down
ONT.10799	10	3	4	2	5	12	15.9651	3.96973	5.60341	0.580389	1.31968	2.92419	0.002749	-2.60236	down
ONT.10804	5	4	0	60	96	95	7.98257	5.29297	0	17.4117	25.3379	23.1498	0.005747	1.95546	up
ONT.10806	337	606	512	198	420	269	538.025	801.885	717.236	57.4585	110.853	65.5506	1.3e-18	-3.44371	down
ONT.10809	3	9	6	4	10	14	4.78954	11.9092	8.40512	1.16078	2.63937	3.41155	0.004566	-2.09654	down
ONT.10816	13	8	3	3	2	4	20.7547	10.586	4.20256	0.870583	0.527873	0.97473	1.46e-06	-4.03223	down
ONT.10823	32	39	13	18	34	31	51.0884	51.6065	18.2111	5.2235	8.97385	7.55415	2.35e-07	-2.75792	down
ONT.10860	0	0	0	76	145	201	0	0	0	22.0548	38.2708	48.9802	7.31e-05	6.55272	up
ONT.10864	8	13	10	152	250	300	12.7721	17.2022	14.0085	44.1096	65.9842	73.1047	0.000182	1.68825	up
ONT.10872	11	6	10	0	1	0	17.5617	7.93946	14.0085	0	0.263937	0	4.44e-08	-6.69589	down
ONT.10881	373	155	96	34	18	13	595.499	205.103	134.482	9.86661	4.75086	3.16787	5.6e-17	-5.80847	down
ONT.10882	33	11	8	3	2	1	52.6849	14.5557	11.2068	0.870583	0.527873	0.243682	3.28e-10	-5.59913	down
ONT.10884	5	7	6	3	3	4	7.98257	9.2627	8.40512	0.870583	0.79181	0.97473	6.74e-06	-3.48964	down
ONT.10899	12	5	2	6	7	7	19.1582	6.61622	2.80171	1.74117	1.84756	1.70578	0.001222	-2.61977	down
ONT.10909	8	10	15	591	1052	784	12.7721	13.2324	21.0128	171.505	277.661	191.047	7.32e-14	3.38866	up
ONT.10916	2	2	1	92	68	82	3.19303	2.64649	1.40085	26.6979	17.9477	19.982	0.000657	2.75558	up
ONT.10921	3	14	5	1	6	2	4.78954	18.5254	7.00426	0.290194	1.58362	0.487365	2.42e-05	-3.84218	down
ONT.10926	36	37	19	13	13	4	57.4745	48.96	26.6162	3.77253	3.43118	0.97473	1.14e-11	-4.22957	down
ONT.10927	21	54	10	0	0	3	33.5268	71.4551	14.0085	0	0	0.731047	2.94e-12	-7.10614	down
ONT.10928	14	9	3	2	5	1	22.3512	11.9092	4.20256	0.580389	1.31968	0.243682	1.85e-06	-4.2622	down
ONT.10932	6	6	9	0	0	1	9.57908	7.93946	12.6077	0	0	0.243682	3.54e-07	-6.35642	down
ONT.10936	23	10	6	6	8	5	36.7198	13.2324	8.40512	1.74117	2.11149	1.21841	3.77e-07	-3.70397	down
ONT.10938	27	15	5	5	22	42	43.1059	19.8486	7.00426	1.45097	5.80661	10.2347	0.00574	-2.26515	down
ONT.10942	25	14	9	1	2	15	39.9128	18.5254	12.6077	0.290194	0.527873	3.65524	1.49e-06	-4.14263	down
ONT.1095	5	6	19	7	10	20	7.98257	7.93946	26.6162	2.03136	2.63937	4.87365	0.000783	-2.43838	down
ONT.10953	11	19	14	5	10	14	17.5617	25.1416	19.6119	1.45097	2.63937	3.41155	2.78e-09	-3.33228	down
ONT.10954	78	33	25	92	129	94	124.528	43.667	35.0213	26.6979	34.0478	22.9062	0.007347	-1.55156	down
ONT.10956	4	3	2	0	1	1	6.38605	3.96973	2.80171	0	0.263937	0.243682	0.000276	-4.49042	down
ONT.10957	14	24	8	1	2	2	22.3512	31.7578	11.2068	0.290194	0.527873	0.487365	7.07e-12	-5.71331	down
ONT.1096	1101	1225	917	449	495	84	1757.76	1620.97	1284.58	130.297	130.649	20.4693	4.43e-10	-4.21106	down
ONT.10968	5	4	3	2	1	6	7.98257	5.29297	4.20256	0.580389	0.263937	1.46209	0.001013	-3.06974	down
ONT.10972	1	0	0	38	87	111	1.59651	0	0	11.0274	22.9625	27.0487	0.000423	4.47538	up
ONT.1098	22	13	12	4	10	5	35.1233	17.2022	16.8102	1.16078	2.63937	1.21841	4.31e-10	-4.00048	down
ONT.10980	13	12	7	2	10	3	20.7547	15.8789	9.80597	0.580389	2.63937	0.731047	4.83e-07	-3.75399	down
ONT.10983	1	1	0	59	82	62	1.59651	1.32324	0	17.1215	21.6428	15.1083	0.000567	3.63695	up
ONT.10984	0	2	1	37	62	52	0	2.64649	1.40085	10.7372	16.3641	12.6715	0.004696	2.73033	up
ONT.10992	29	36	16	27	30	22	46.2989	47.6367	22.4136	7.83525	7.9181	5.36101	4.93e-08	-2.73457	down
ONT.10993	531	858	551	458	561	431	847.749	1135.34	771.87	132.909	148.069	105.027	1.24e-19	-3.1291	down
ONT.10995	36	28	12	28	45	41	57.4745	37.0508	16.8102	8.12544	11.8772	9.99098	4.5e-05	-2.17284	down
ONT.10996	297	203	145	292	246	218	474.164	268.618	203.124	84.7368	64.9284	53.1228	1.04e-07	-2.48101	down
ONT.11007	4	3	0	138	251	170	6.38605	3.96973	0	40.0468	66.2481	41.426	1.9e-06	3.4363	up
ONT.11010	25	29	23	7	19	35	39.9128	38.374	32.2196	2.03136	5.0148	8.52888	9.07e-09	-3.12343	down
ONT.11014	2	3	6	547	730	713	3.19303	3.96973	8.40512	158.736	192.674	173.746	3.56e-17	4.64713	up
ONT.11015	53	47	37	10	11	5	84.6152	62.1924	51.8315	2.90194	2.9033	1.21841	2.78e-22	-5.05962	down
ONT.11017	11	9	10	2	1	1	17.5617	11.9092	14.0085	0.580389	0.263937	0.243682	6.01e-10	-5.4008	down
ONT.1102	5	2	2	2	1	1	7.98257	2.64649	2.80171	0.580389	0.263937	0.243682	0.001011	-3.64161	down
ONT.11021	270	270	133	234	299	211	431.059	357.276	186.313	67.9055	78.9171	51.417	5.37e-09	-2.5755	down
ONT.11028	218	313	311	265	316	356	348.04	414.175	435.665	76.9015	83.404	86.7509	2.17e-21	-2.59621	down
ONT.11032	18	41	20	3	3	6	28.7372	54.253	28.0171	0.870583	0.79181	1.46209	7.21e-17	-5.34816	down
ONT.11037	9	11	3	3	19	11	14.3686	14.5557	4.20256	0.870583	5.0148	2.68051	0.006057	-2.21005	down
ONT.11045	2	10	16	361	334	392	3.19303	13.2324	22.4136	104.76	88.1549	95.5235	1.34e-05	2.50072	up
ONT.11047	5	10	9	7	21	4	7.98257	13.2324	12.6077	2.03136	5.54267	0.97473	0.004607	-2.24174	down
ONT.11055	35	42	28	66	70	61	55.878	55.5762	39.2239	19.1528	18.4756	14.8646	6e-06	-1.81846	down
ONT.11056	375	366	185	38	51	11	598.692	484.307	259.158	11.0274	13.4608	2.68051	3.66e-20	-5.77759	down
ONT.11071	183	97	55	105	217	220	292.162	128.355	77.0469	30.4704	57.2743	53.6101	0.000155	-2.10789	down
ONT.11074	32	34	32	43	97	91	51.0884	44.9903	44.8273	12.4784	25.6019	22.1751	0.000181	-1.55144	down
ONT.1108	3	7	5	0	1	1	4.78954	9.2627	7.00426	0	0.263937	0.243682	4.98e-06	-5.20308	down
ONT.11104	1	0	1	60	74	79	1.59651	0	1.40085	17.4117	19.5313	19.2509	0.000375	3.69299	up
ONT.11105	2	6	1	45	102	137	3.19303	7.93946	1.40085	13.0587	26.9215	33.3845	0.005019	2.09911	up
ONT.11108	750	435	285	149	107	33	1197.38	575.611	399.243	43.239	28.2412	8.04152	1.47e-12	-4.88584	down
ONT.11115	336	256	303	251	451	470	536.428	338.75	424.458	72.8388	119.035	114.531	9.6e-13	-2.40595	down
ONT.11117	4	28	57	461	2382	849	6.38605	37.0508	79.8486	133.78	628.697	206.886	0.003353	2.49773	up
ONT.11118	6	6	8	340	672	817	9.57908	7.93946	11.2068	98.6661	177.365	199.089	6.99e-13	3.64284	up
ONT.11120	2	5	8	798	509	600	3.19303	6.61622	11.2068	231.575	134.344	146.209	4.67e-12	4.19494	up
ONT.11121	31	18	13	15	65	42	49.4919	23.8184	18.2111	4.35292	17.1559	10.2347	0.004826	-1.82043	down
ONT.11122	14	10	5	4	9	28	22.3512	13.2324	7.00426	1.16078	2.37543	6.82311	0.003151	-2.30487	down
ONT.11126	2	1	0	34	63	68	3.19303	1.32324	0	9.86661	16.628	16.5704	0.003441	2.81281	up
ONT.11130	140	259	262	221	321	252	223.512	342.72	367.023	64.133	84.7237	61.408	2.58e-11	-2.4609	down
ONT.11133	15	12	11	22	17	9	23.9477	15.8789	15.4094	6.38428	4.48692	2.19314	0.000223	-2.3199	down
ONT.11136	2	0	1	53	79	89	3.19303	0	1.40085	15.3803	20.851	21.6877	0.000467	3.23132	up
ONT.11139	152	52	15	52	77	145	242.67	68.8086	21.0128	15.0901	20.3231	35.334	0.001701	-2.47291	down
ONT.1114	5	34	36	3	1	4	7.98257	44.9903	50.4307	0.870583	0.263937	0.97473	2.76e-11	-5.69459	down
ONT.11149	4	3	4	1	0	2	6.38605	3.96973	5.60341	0.290194	0	0.487365	9.85e-05	-4.31204	down
ONT.11152	2	1	3	473	606	715	3.19303	1.32324	4.20256	137.262	159.946	174.233	1.04e-15	5.29737	up
ONT.11155	26	7	13	5	0	2	41.5093	9.2627	18.2111	1.45097	0	0.487365	1.48e-08	-5.17511	down
ONT.11158	44	48	34	19	12	0	70.2466	63.5157	47.629	5.5137	3.16724	0	4.28e-07	-4.43552	down
ONT.11160	21	8	6	7	16	6	33.5268	10.586	8.40512	2.03136	4.22299	1.46209	7.66e-05	-2.96711	down
ONT.11161	43	34	34	0	0	0	68.6501	44.9903	47.629	0	0	0	1.57e-11	-9.65356	down
ONT.11162	145	131	90	54	95	92	231.494	173.345	126.077	15.6705	25.074	22.4188	2.8e-19	-3.3725	down
ONT.11168	94	63	40	15	12	3	150.072	83.3643	56.0341	4.35292	3.16724	0.731047	4.14e-15	-5.27361	down
ONT.11172	9	24	12	3	3	3	14.3686	31.7578	16.8102	0.870583	0.79181	0.731047	9.27e-12	-4.90642	down
ONT.11174	6	8	5	4	4	11	9.57908	10.586	7.00426	1.16078	1.05575	2.68051	0.000209	-2.7174	down
ONT.11176	283	142	69	45	51	20	451.813	187.9	96.6588	13.0587	13.4608	4.87365	1.94e-12	-4.70559	down
ONT.11183	41	10	12	14	25	14	65.457	13.2324	16.8102	4.06272	6.59842	3.41155	3.13e-05	-2.97092	down
ONT.1119	43	26	8	18	22	27	68.6501	34.4043	11.2068	5.2235	5.80661	6.57942	5.83e-06	-2.93472	down
ONT.11191	9	12	6	2	4	6	14.3686	15.8789	8.40512	0.580389	1.05575	1.46209	7.91e-08	-3.84485	down
ONT.11196	3	0	5	132	166	106	4.78954	0	7.00426	38.3057	43.8135	25.8303	0.000145	2.81654	up
ONT.11201	11	13	4	136	260	159	17.5617	17.2022	5.60341	39.4665	68.6235	38.7455	0.007955	1.5159	up
ONT.11217	2	0	0	82	124	91	3.19303	0	0	23.796	32.7281	22.1751	6.41e-05	4.13845	up
ONT.11225	4	3	2	2	4	4	6.38605	3.96973	2.80171	0.580389	1.05575	0.97473	0.007839	-2.51065	down
ONT.11231	21	20	8	12	3	3	33.5268	26.4649	11.2068	3.48233	0.79181	0.731047	4.48e-07	-3.9643	down
ONT.11235	149	190	81	39	49	106	237.881	251.416	113.469	11.3176	12.9329	25.8303	1.26e-15	-3.88023	down
ONT.11238	74	52	29	1	1	7	118.142	68.8086	40.6247	0.290194	0.263937	1.70578	1.47e-19	-6.7197	down
ONT.11240	121	90	31	19	63	36	193.178	119.092	43.4264	5.5137	16.628	8.77257	3.14e-09	-3.76395	down
ONT.11242	3	6	7	4	7	9	4.78954	7.93946	9.80597	1.16078	1.84756	2.19314	0.001326	-2.38734	down
ONT.1125	0	1	0	18	57	46	0	1.32324	0	5.2235	15.0444	11.2094	0.007405	3.61057	up
ONT.11250	1	1	0	88	58	49	1.59651	1.32324	0	25.5371	15.3083	11.9404	0.001041	3.61375	up
ONT.11255	2	2	2	1	2	0	3.19303	2.64649	2.80171	0.290194	0.527873	0	0.007814	-3.37776	down
ONT.11258	2	1	2	66	75	66	3.19303	1.32324	2.80171	19.1528	19.7952	16.083	0.001576	2.52246	up
ONT.11262	9	14	7	12	8	33	14.3686	18.5254	9.80597	3.48233	2.11149	8.04152	0.004651	-1.94043	down
ONT.11264	13	6	8	7	6	6	20.7547	7.93946	11.2068	2.03136	1.58362	1.46209	2.71e-06	-3.19066	down
ONT.1127	44	23	17	9	12	56	70.2466	30.4346	23.8145	2.61175	3.16724	13.6462	6.36e-05	-2.94347	down
ONT.11275	82	121	68	38	61	11	130.914	160.112	95.258	11.0274	16.1001	2.68051	1.18e-09	-3.90143	down
ONT.11277	213	200	86	108	221	203	340.057	264.649	120.473	31.341	58.33	49.4675	2.1e-08	-2.67919	down
ONT.11283	10	13	7	4	7	3	15.9651	17.2022	9.80597	1.16078	1.84756	0.731047	5.73e-08	-3.7464	down
ONT.11287	5	2	0	238	405	419	7.98257	2.64649	0	69.0663	106.894	102.103	2.41e-10	4.31732	up
ONT.11302	143	287	233	45	54	9	228.301	379.771	326.399	13.0587	14.2526	2.19314	7.1e-15	-5.14313	down
ONT.11314	21	14	9	6	9	7	33.5268	18.5254	12.6077	1.74117	2.37543	1.70578	2.19e-09	-3.69989	down
ONT.11317	21	40	41	5	10	16	33.5268	52.9297	57.435	1.45097	2.63937	3.89892	1.94e-17	-4.44074	down
ONT.11323	7	16	3	3	2	15	11.1756	21.1719	4.20256	0.870583	0.527873	3.65524	0.000661	-3.06173	down
ONT.11325	0	0	0	74	57	58	0	0	0	21.4744	15.0444	14.1336	0.001087	5.68499	up
ONT.1136	39	15	12	6	28	60	62.264	19.8486	16.8102	1.74117	7.39023	14.6209	0.003395	-2.33332	down
ONT.11363	9	3	4	3	7	6	14.3686	3.96973	5.60341	0.870583	1.84756	1.46209	0.000824	-2.71125	down
ONT.11365	1	2	1	50	91	136	1.59651	2.64649	1.40085	14.5097	24.0182	33.1408	0.000264	3.15041	up
ONT.11374	8	10	4	3	7	21	12.7721	13.2324	5.60341	0.870583	1.84756	5.11733	0.004154	-2.28092	down
ONT.11377	30	8	4	2	7	3	47.8954	10.586	5.60341	0.580389	1.84756	0.731047	1.19e-06	-4.41601	down
ONT.11383	3	1	7	199	232	279	4.78954	1.32324	9.80597	57.7487	61.2333	67.9874	1.24e-07	3.16656	up
ONT.11390	3	1	3	0	0	0	4.78954	1.32324	4.20256	0	0	0	0.000669	-6.04579	down
ONT.11400	20	13	6	0	0	0	31.9303	17.2022	8.40512	0	0	0	8.6e-08	-8.26585	down
ONT.11401	11	7	2	7	7	4	17.5617	9.2627	2.80171	2.03136	1.84756	0.97473	0.000631	-2.79106	down
ONT.11407	8	6	1	0	1	3	12.7721	7.93946	1.40085	0	0.263937	0.731047	7.07e-05	-4.40224	down
ONT.1141	1	10	5	1	0	4	1.59651	13.2324	7.00426	0.290194	0	0.97473	0.000182	-4.13154	down
ONT.11412	14	7	2	4	9	7	22.3512	9.2627	2.80171	1.16078	2.37543	1.70578	0.000356	-2.9031	down
ONT.11413	2	8	7	0	0	1	3.19303	10.586	9.80597	0	0	0.243682	4.11e-06	-6.00637	down
ONT.11428	6	4	1	86	175	118	9.57908	5.29297	1.40085	24.9567	46.1889	28.7545	0.000773	2.26067	up
ONT.11436	80	42	45	23	66	55	127.721	55.5762	63.0384	6.67447	17.4198	13.4025	6.93e-09	-3.00317	down
ONT.11441	68	73	46	6	9	8	108.563	96.5968	64.4392	1.74117	2.37543	1.94946	7.54e-32	-5.71621	down
ONT.11450	21	27	28	349	583	531	33.5268	35.7276	39.2239	101.278	153.875	129.395	4.45e-05	1.4773	up
ONT.11453	3	14	16	10	14	18	4.78954	18.5254	22.4136	2.90194	3.69511	4.38628	0.000346	-2.35772	down
ONT.11454	40	33	15	14	4	25	63.8605	43.667	21.0128	4.06272	1.05575	6.09206	5.41e-08	-3.73094	down
ONT.11459	1	1	0	34	57	70	1.59651	1.32324	0	9.86661	15.0444	17.0578	0.002289	3.27745	up
ONT.11460	59	53	27	6	25	41	94.1943	70.1319	37.823	1.74117	6.59842	9.99098	1.98e-09	-3.73376	down
ONT.11466	2	3	1	37	68	74	3.19303	3.96973	1.40085	10.7372	17.9477	18.0325	0.009071	2.0317	up
ONT.11472	3	3	2	0	0	0	4.78954	3.96973	2.80171	0	0	0	0.000353	-6.23951	down
ONT.11474	15	11	16	21	38	38	23.9477	14.5557	22.4136	6.09408	10.0296	9.25993	0.001452	-1.56927	down
ONT.11483	20	6	5	2	4	3	31.9303	7.93946	7.00426	0.580389	1.05575	0.731047	2.49e-07	-4.40484	down
ONT.11484	0	2	0	37	135	105	0	2.64649	0	10.7372	35.6315	25.5866	0.000316	3.97658	up
ONT.11485	9	4	3	0	1	0	14.3686	5.29297	4.20256	0	0.263937	0	5.77e-06	-5.94159	down
ONT.11487	9	4	3	2	2	3	14.3686	5.29297	4.20256	0.580389	0.527873	0.731047	2.57e-05	-3.80041	down
ONT.11491	1	2	10	141	174	127	1.59651	2.64649	14.0085	40.9174	45.925	30.9477	0.001439	2.28297	up
ONT.11507	6	9	8	12	17	18	9.57908	11.9092	11.2068	3.48233	4.48692	4.38628	0.003555	-1.70857	down
ONT.11522	9	11	10	9	9	9	14.3686	14.5557	14.0085	2.61175	2.37543	2.19314	1.07e-06	-2.85202	down
ONT.11529	2	3	2	40	279	53	3.19303	3.96973	2.80171	11.6078	73.6383	12.9152	0.003616	2.79157	up
ONT.11535	9	11	4	0	5	1	14.3686	14.5557	5.60341	0	1.31968	0.243682	1.41e-06	-4.53569	down
ONT.11543	112	56	20	9	2	6	178.81	74.1016	28.0171	2.61175	0.527873	1.46209	4.29e-14	-5.98235	down
ONT.11556	8	6	4	3	4	2	12.7721	7.93946	5.60341	0.870583	1.05575	0.487365	1.02e-05	-3.61583	down
ONT.11560	21	1	3	2	4	9	33.5268	1.32324	4.20256	0.580389	1.05575	2.19314	0.001278	-3.41829	down
ONT.11561	9	4	3	2	6	13	14.3686	5.29297	4.20256	0.580389	1.58362	3.16787	0.005798	-2.37773	down
ONT.11564	77	12	12	20	19	19	122.931	15.8789	16.8102	5.80389	5.0148	4.62997	1.73e-05	-3.47896	down
ONT.1159	0	0	0	21	52	53	0	0	0	6.09408	13.7247	12.9152	0.0044	5.13904	up
ONT.11597	0	0	2	783	1600	1116	0	0	2.80171	227.222	422.299	271.95	4.25e-15	7.48896	up
ONT.11599	7	2	1	0	2	0	11.1756	2.64649	1.40085	0	0.527873	0	0.000655	-4.54428	down
ONT.11601	0	1	0	150	232	230	0	1.32324	0	43.5292	61.2333	56.047	8.69e-07	5.81499	up
ONT.11607	4	7	10	1	0	4	6.38605	9.2627	14.0085	0.290194	0	0.97473	1.13e-06	-4.60732	down
ONT.1162	14	8	3	3	4	12	22.3512	10.586	4.20256	0.870583	1.05575	2.92419	0.000124	-3.12773	down
ONT.11630	7	3	1	0	1	5	11.1756	3.96973	1.40085	0	0.263937	1.21841	0.002876	-3.47643	down
ONT.11633	240	97	89	132	349	340	383.163	128.355	124.676	38.3057	92.1139	82.852	0.001221	-1.8788	down
ONT.11634	14	27	16	4	6	0	22.3512	35.7276	22.4136	1.16078	1.58362	0	1.59e-11	-5.04223	down
ONT.11636	4	10	2	8	5	9	6.38605	13.2324	2.80171	2.32156	1.31968	2.19314	0.006838	-2.19373	down
ONT.11638	193	196	89	29	30	18	308.127	259.356	124.676	8.41564	7.9181	4.38628	3.72e-25	-5.28106	down
ONT.11639	8	12	25	0	0	1	12.7721	15.8789	35.0213	0	0	0.243682	1.07e-09	-7.35663	down
ONT.11642	15	10	9	13	24	20	23.9477	13.2324	12.6077	3.77253	6.33448	4.87365	0.000283	-2.01241	down
ONT.11643	171	190	83	35	32	10	273.004	251.416	116.271	10.1568	8.44598	2.43682	1.83e-16	-5.09379	down
ONT.11651	31	39	17	24	62	52	49.4919	51.6065	23.8145	6.96467	16.3641	12.6715	3.87e-05	-2.10273	down
ONT.11661	22	16	6	10	15	27	35.1233	21.1719	8.40512	2.90194	3.95905	6.57942	7.82e-05	-2.53102	down
ONT.11664	77	52	35	11	37	45	122.931	68.8086	49.0298	3.19214	9.76566	10.9657	1.27e-10	-3.60877	down
ONT.11668	2906	5643	5983	1060	404	150	4639.47	7467.06	8381.3	307.606	106.63	36.5524	6.72e-14	-5.56282	down
ONT.11670	39	27	35	33	28	35	62.264	35.7276	49.0298	9.57642	7.39023	8.52888	7.04e-11	-2.80952	down
ONT.11671	31	32	24	34	41	46	49.4919	42.3438	33.6205	9.86661	10.8214	11.2094	5.88e-09	-2.27791	down
ONT.1168	11	9	2	253	508	645	17.5617	11.9092	2.80171	73.4192	134.08	157.175	1.13e-07	3.10589	up
ONT.11681	19	24	22	26	34	35	30.3337	31.7578	30.8188	7.54506	8.97385	8.52888	1.03e-07	-2.19993	down
ONT.11694	224	161	86	12	4	4	357.619	213.042	120.473	3.48233	1.05575	0.97473	7.22e-27	-7.07139	down
ONT.11695	104	92	90	30	67	49	166.037	121.738	126.077	8.70583	17.6838	11.9404	6.62e-22	-3.73086	down
ONT.11696	65	69	68	128	79	107	103.773	91.3038	95.258	37.1449	20.851	26.074	5.76e-07	-2.06969	down
ONT.11697	2	14	9	1	0	5	3.19303	18.5254	12.6077	0.290194	0	1.21841	6.77e-06	-4.55297	down
ONT.117	32	23	22	24	27	15	51.0884	30.4346	30.8188	6.96467	7.12629	3.65524	1.53e-08	-2.92059	down
ONT.1170	10	9	6	0	6	3	15.9651	11.9092	8.40512	0	1.58362	0.731047	7.6e-07	-4.11475	down
ONT.11715	1	4	5	103	271	195	1.59651	5.29297	7.00426	29.89	71.5268	47.5181	1.27e-05	2.9627	up
ONT.11718	10	15	18	317	254	361	15.9651	19.8486	25.2154	91.9917	67.0399	87.9694	0.000151	1.67373	up
ONT.11720	19	20	13	18	29	10	30.3337	26.4649	18.2111	5.2235	7.65416	2.43682	1.78e-05	-2.55116	down
ONT.11739	84	52	37	1	0	1	134.107	68.8086	51.8315	0.290194	0	0.243682	6.95e-19	-8.61039	down
ONT.11743	14	27	20	9	26	10	22.3512	35.7276	28.0171	2.61175	6.86235	2.43682	1.04e-07	-3.13036	down
ONT.11746	32	48	34	21	8	27	51.0884	63.5157	47.629	6.09408	2.11149	6.57942	1.5e-12	-3.71782	down
ONT.11748	77	88	96	49	199	255	122.931	116.445	134.482	14.2195	52.5234	62.139	0.000559	-1.8785	down
ONT.1175	104	77	27	52	119	97	166.037	101.89	37.823	15.0901	31.4085	23.6372	3.85e-05	-2.40459	down
ONT.11756	22	31	13	1	5	8	35.1233	41.0205	18.2111	0.290194	1.31968	1.94946	1.63e-13	-4.91802	down
ONT.11757	25	29	9	13	11	3	39.9128	38.374	12.6077	3.77253	2.9033	0.731047	2.27e-07	-3.78761	down
ONT.11776	97	184	135	48	44	56	154.862	243.477	189.115	13.9293	11.6132	13.6462	1.45e-30	-4.19953	down
ONT.11777	30	32	18	30	37	56	47.8954	42.3438	25.2154	8.70583	9.76566	13.6462	1.2e-06	-2.14986	down
ONT.11778	23	54	28	13	18	8	36.7198	71.4551	39.2239	3.77253	4.75086	1.94946	2.89e-13	-4.06801	down
ONT.11781	9	13	4	6	9	22	14.3686	17.2022	5.60341	1.74117	2.37543	5.36101	0.001576	-2.24988	down
ONT.11782	60	32	16	71	74	89	95.7908	42.3438	22.4136	20.6038	19.5313	21.6877	0.003979	-1.64909	down
ONT.11783	0	0	0	36	37	42	0	0	0	10.447	9.76566	10.2347	0.004744	5.09732	up
ONT.1180	115	23	24	22	89	57	183.599	30.4346	33.6205	6.38428	23.4904	13.8899	0.00051	-2.72991	down
ONT.11803	5	7	5	1	5	1	7.98257	9.2627	7.00426	0.290194	1.31968	0.243682	1.63e-05	-3.8556	down
ONT.11808	14	26	21	9	11	42	22.3512	34.4043	29.4179	2.61175	2.9033	10.2347	1.47e-05	-2.75263	down
ONT.1181	31	11	9	29	24	15	49.4919	14.5557	12.6077	8.41564	6.33448	3.65524	0.001282	-2.26544	down
ONT.11814	1	1	1	118	107	145	1.59651	1.32324	1.40085	34.243	28.2412	35.334	8.14e-06	3.9814	up
ONT.11817	18	16	5	6	10	6	28.7372	21.1719	7.00426	1.74117	2.63937	1.46209	3.37e-07	-3.4988	down
ONT.11821	0	0	0	19	54	38	0	0	0	5.5137	14.2526	9.25993	0.006129	4.99711	up
ONT.11837	0	0	0	28	38	26	0	0	0	8.12544	10.0296	6.33574	0.008553	4.83863	up
ONT.11843	30	11	7	6	9	4	47.8954	14.5557	9.80597	1.74117	2.37543	0.97473	1.87e-07	-3.98152	down
ONT.11851	15	7	11	165	179	224	23.9477	9.2627	15.4094	47.8821	47.2447	54.5849	0.005683	1.30416	up
ONT.11855	91	55	30	93	101	124	145.283	72.7784	42.0256	26.9881	26.6576	30.2166	0.000191	-1.91331	down
ONT.1187	107	164	283	203	260	426	170.827	217.012	396.441	58.9095	68.6235	103.809	5.4e-06	-2.08898	down
ONT.11871	3	1	2	36	115	179	4.78954	1.32324	2.80171	10.447	30.3527	43.6191	0.001056	2.78653	up
ONT.11878	5	2	2	2	1	4	7.98257	2.64649	2.80171	0.580389	0.263937	0.97473	0.004046	-2.97781	down
ONT.11880	45	66	40	83	37	92	71.8431	87.3341	56.0341	24.0861	9.76566	22.4188	1.06e-05	-2.21395	down
ONT.11885	47	53	37	18	7	7	75.0361	70.1319	51.8315	5.2235	1.84756	1.70578	2.44e-16	-4.69748	down
ONT.11899	4	1	3	112	234	275	6.38605	1.32324	4.20256	32.5018	61.7612	67.0127	8.9e-07	3.35643	up
ONT.11923	107	91	31	42	64	43	170.827	120.415	43.4264	12.1882	16.892	10.4783	2.71e-09	-3.329	down
ONT.11924	130	132	64	63	90	64	207.547	174.668	89.6546	18.2823	23.7543	15.5957	1.22e-13	-3.30838	down
ONT.11925	8	6	11	8	18	5	12.7721	7.93946	15.4094	2.32156	4.75086	1.21841	0.001116	-2.37272	down
ONT.11932	0	1	3	56	122	97	0	1.32324	4.20256	16.2509	32.2003	23.6372	0.000277	3.16854	up
ONT.11941	66	33	22	14	15	10	105.37	43.667	30.8188	4.06272	3.95905	2.43682	1.37e-12	-4.3071	down
ONT.11942	75	84	68	52	58	53	119.739	111.152	95.258	15.0901	15.3083	12.9152	4.14e-21	-3.20992	down
ONT.11945	7	7	4	1	0	0	11.1756	9.2627	5.60341	0.290194	0	0	1.38e-06	-6.10032	down
ONT.11955	4	11	2	2	3	6	6.38605	14.5557	2.80171	0.580389	0.79181	1.46209	0.000244	-3.25561	down
ONT.11959	33	15	12	289	417	567	52.6849	19.8486	16.8102	83.8662	110.062	138.168	0.002741	1.55354	up
ONT.1196	1275	773	502	127	464	859	2035.55	1022.87	703.228	36.8547	122.467	209.323	1.43e-08	-3.634	down
ONT.11960	50	43	49	10	32	30	79.8257	56.8995	68.6418	2.90194	8.44598	7.31047	5.72e-16	-3.7524	down
ONT.11964	9	3	18	247	211	258	14.3686	3.96973	25.2154	71.678	55.6906	62.8701	0.003527	1.77967	up
ONT.11967	28	36	6	7	21	26	44.7024	47.6367	8.40512	2.03136	5.54267	6.33574	1.28e-05	-3.10868	down
ONT.11974	227	278	249	337	495	381	362.409	367.862	348.812	97.7955	130.649	92.843	7.27e-12	-2.06083	down
ONT.11975	8	12	5	20	14	17	12.7721	15.8789	7.00426	5.80389	3.69511	4.1426	0.008143	-1.66516	down
ONT.11979	5	27	12	1	4	3	7.98257	35.7276	16.8102	0.290194	1.05575	0.731047	1.72e-09	-4.99716	down
ONT.11980	13	13	5	6	5	8	20.7547	17.2022	7.00426	1.74117	1.31968	1.94946	4.32e-07	-3.39048	down
ONT.11983	8	3	5	70	146	166	12.7721	3.96973	7.00426	20.3136	38.5348	40.4513	0.004736	1.71278	up
ONT.11991	199	130	127	15	21	98	317.706	172.022	177.908	4.35292	5.54267	23.8809	2.57e-12	-4.56002	down
ONT.12017	4	9	9	8	11	7	6.38605	11.9092	12.6077	2.32156	2.9033	1.70578	0.000299	-2.43664	down
ONT.12021	175	151	99	12	0	20	279.39	199.81	138.684	3.48233	0	4.87365	1.33e-15	-6.28228	down
ONT.12031	631	459	146	312	686	1470	1007.4	607.369	204.524	90.5407	181.061	358.213	0.006484	-1.84374	down
ONT.12037	17	39	36	1	1	0	27.1407	51.6065	50.4307	0.290194	0.263937	0	2.46e-15	-7.7155	down
ONT.12041	12	7	9	7	5	5	19.1582	9.2627	12.6077	2.03136	1.31968	1.21841	5.05e-07	-3.38659	down
ONT.12049	18	14	9	7	10	31	28.7372	18.5254	12.6077	2.03136	2.63937	7.55415	0.00011	-2.56633	down
ONT.12050	34	12	2	11	17	20	54.2814	15.8789	2.80171	3.19214	4.48692	4.87365	0.001374	-2.72718	down
ONT.12055	40	29	9	23	51	64	63.8605	38.374	12.6077	6.67447	13.4608	15.5957	0.001918	-1.97333	down
ONT.12068	49	32	10	649	1114	864	78.2292	42.3438	14.0085	188.336	294.026	210.542	0.000646	2.01338	up
ONT.12072	0	1	0	44	25	35	0	1.32324	0	12.7686	6.59842	8.52888	0.009648	3.50075	up
ONT.12078	25	29	11	6	17	12	39.9128	38.374	15.4094	1.74117	4.48692	2.92419	1.21e-09	-3.60955	down
ONT.12079	26	11	7	3	9	6	41.5093	14.5557	9.80597	0.870583	2.37543	1.46209	7.52e-08	-3.98295	down
ONT.12082	15	21	23	23	57	45	23.9477	27.7881	32.2196	6.67447	15.0444	10.9657	0.000513	-1.68473	down
ONT.12084	10	11	2	2	2	6	15.9651	14.5557	2.80171	0.580389	0.527873	1.46209	9.55e-06	-3.8351	down
ONT.12085	8	6	3	0	3	1	12.7721	7.93946	4.20256	0	0.79181	0.243682	5.91e-06	-4.58518	down
ONT.12091	7	5	3	2	3	2	11.1756	6.61622	4.20256	0.580389	0.79181	0.487365	3.13e-05	-3.69645	down
ONT.12098	0	2	1	111	147	96	0	2.64649	1.40085	32.2116	38.7987	23.3935	2.03e-05	3.93423	up
ONT.12102	5	6	2	2	4	4	7.98257	7.93946	2.80171	0.580389	1.05575	0.97473	0.000533	-3.02542	down
ONT.12107	16	22	19	5	5	24	25.5442	29.1114	26.6162	1.45097	1.31968	5.84838	6.68e-08	-3.49994	down
ONT.12108	215	187	126	74	161	84	343.25	247.446	176.507	21.4744	42.4938	20.4693	4.03e-14	-3.46306	down
ONT.12110	9	10	10	3	2	1	14.3686	13.2324	14.0085	0.870583	0.527873	0.243682	1.42e-09	-4.82485	down
ONT.12111	164	116	78	332	358	288	261.828	153.496	109.266	96.3446	94.4893	70.1805	0.004779	-1.29109	down
ONT.12113	19	10	6	6	11	14	30.3337	13.2324	8.40512	1.74117	2.9033	3.41155	9.43e-06	-2.92558	down
ONT.1239	0	0	0	23	31	99	0	0	0	6.67447	8.18204	24.1246	0.003292	5.28086	up
ONT.1244	72	50	26	41	97	28	114.949	66.1622	36.4222	11.898	25.6019	6.82311	8.55e-05	-2.54128	down
ONT.1245	68	30	33	17	36	15	108.563	39.6973	46.2281	4.93331	9.50172	3.65524	7.68e-10	-3.65954	down
ONT.1246	165	86	96	116	370	329	263.425	113.799	134.482	33.6626	97.6566	80.1715	0.002691	-1.59562	down
ONT.1249	1	3	1	601	601	499	1.59651	3.96973	1.40085	174.407	158.626	121.597	1.24e-13	5.49408	up
ONT.1255	6	2	3	0	3	7	9.57908	2.64649	4.20256	0	0.79181	1.70578	0.006999	-2.84233	down
ONT.1259	133	203	124	48	97	105	212.336	268.618	173.706	13.9293	25.6019	25.5866	1.2e-22	-3.64361	down
ONT.1266	61	86	13	0	4	6	97.3873	113.799	18.2111	0	1.05575	1.46209	2.58e-14	-6.53316	down
ONT.1268	6	3	1	1	3	2	9.57908	3.96973	1.40085	0.290194	0.79181	0.487365	0.001645	-3.3146	down
ONT.1269	9	2	3	1	0	1	14.3686	2.64649	4.20256	0.290194	0	0.243682	2.62e-05	-5.07215	down
ONT.1271	20	47	12	36	51	41	31.9303	62.1924	16.8102	10.447	13.4608	9.99098	0.000449	-2.00206	down
ONT.1274	9	1	1	1	2	1	14.3686	1.32324	1.40085	0.290194	0.527873	0.243682	0.001164	-3.90578	down
ONT.1276	14	7	3	5	6	1	22.3512	9.2627	4.20256	1.45097	1.58362	0.243682	6.4e-05	-3.56605	down
ONT.128	0	10	23	6	5	3	0	13.2324	32.2196	1.74117	1.31968	0.731047	0.000414	-3.66792	down
ONT.1298	2	6	2	2	2	1	3.19303	7.93946	2.80171	0.580389	0.527873	0.243682	0.000955	-3.47947	down
ONT.1301	12	21	9	3	2	0	19.1582	27.7881	12.6077	0.870583	0.527873	0	6.29e-11	-5.52568	down
ONT.1303	29	12	5	9	21	24	46.2989	15.8789	7.00426	2.61175	5.54267	5.84838	0.000489	-2.54415	down
ONT.132	12	7	7	4	6	6	19.1582	9.2627	9.80597	1.16078	1.58362	1.46209	6.43e-07	-3.39865	down
ONT.1321	62	7	11	0	0	0	98.9838	9.2627	15.4094	0	0	0	4.46e-09	-8.99065	down
ONT.1322	16	13	2	5	1	13	25.5442	17.2022	2.80171	1.45097	0.263937	3.16787	0.000347	-3.36025	down
ONT.1323	18	8	2	1	4	4	28.7372	10.586	2.80171	0.290194	1.05575	0.97473	4.36e-06	-4.25595	down
ONT.1326	5	3	3	4	0	3	7.98257	3.96973	4.20256	1.16078	0	0.731047	0.001952	-3.18713	down
ONT.1328	12	15	10	18	16	11	19.1582	19.8486	14.0085	5.2235	4.22299	2.68051	2.74e-05	-2.39734	down
ONT.1330	19	8	3	13	9	20	30.3337	10.586	4.20256	3.77253	2.37543	4.87365	0.003294	-2.25196	down
ONT.1336	116	148	34	32	47	34	185.196	195.84	47.629	9.28622	12.405	8.2852	3.26e-12	-4.07018	down
ONT.1338	38	21	11	10	8	12	60.6675	27.7881	15.4094	2.90194	2.11149	2.92419	6.01e-10	-3.91929	down
ONT.1340	6	5	7	11	6	10	9.57908	6.61622	9.80597	3.19214	1.58362	2.43682	0.002771	-2.10495	down
ONT.1341	115	125	74	133	267	104	183.599	165.405	103.663	38.5959	70.4711	25.343	6.75e-05	-2.03618	down
ONT.1343	3	4	3	38	152	128	4.78954	5.29297	4.20256	11.0274	40.1184	31.1913	0.00488	2.0973	up
ONT.1345	24	3	6	3	3	2	38.3163	3.96973	8.40512	0.870583	0.79181	0.487365	1.32e-06	-4.58633	down
ONT.1348	11	7	6	6	12	7	17.5617	9.2627	8.40512	1.74117	3.16724	1.70578	7.96e-05	-2.65382	down
ONT.135	12	7	8	9	20	17	19.1582	9.2627	11.2068	2.61175	5.27873	4.1426	0.001027	-1.99428	down
ONT.1355	14	5	9	2	3	14	22.3512	6.61622	12.6077	0.580389	0.79181	3.41155	5.81e-05	-3.31307	down
ONT.136	27	7	6	18	16	4	43.1059	9.2627	8.40512	5.2235	4.22299	0.97473	0.002177	-2.67985	down
ONT.1362	10	2	5	6	6	3	15.9651	2.64649	7.00426	1.74117	1.58362	0.731047	0.001104	-2.81807	down
ONT.1374	440	403	330	92	74	37	702.466	533.267	462.281	26.6979	19.5313	9.01625	1.89e-24	-5.14564	down
ONT.1390	3	5	1	0	0	0	4.78954	6.61622	1.40085	0	0	0	0.000268	-6.3417	down
ONT.1391	7	7	3	7	3	9	11.1756	9.2627	4.20256	2.03136	0.79181	2.19314	0.001278	-2.51839	down
ONT.1394	10	10	6	1	1	1	15.9651	13.2324	8.40512	0.290194	0.263937	0.243682	7.2e-09	-5.54407	down
ONT.1405	14	12	8	3	3	2	22.3512	15.8789	11.2068	0.870583	0.79181	0.487365	2.46e-10	-4.69192	down
ONT.1407	6	14	3	11	13	17	9.57908	18.5254	4.20256	3.19214	3.43118	4.1426	0.006617	-1.87529	down
ONT.1418	2	3	7	0	2	1	3.19303	3.96973	9.80597	0	0.527873	0.243682	9.78e-05	-4.41006	down
ONT.1422	0	0	0	29	34	30	0	0	0	8.41564	8.97385	7.31047	0.008207	4.85501	up
ONT.1423	2	0	4	50	76	91	3.19303	0	5.60341	14.5097	20.0592	22.1751	0.003225	2.29293	up
ONT.143	5	6	4	125	142	278	7.98257	7.93946	5.60341	36.2743	37.479	67.7437	5.21e-05	2.32973	up
ONT.1435	5	5	5	4	5	11	7.98257	6.61622	7.00426	1.16078	1.31968	2.68051	0.002242	-2.31626	down
ONT.1446	9	2	2	2	2	2	14.3686	2.64649	2.80171	0.580389	0.527873	0.487365	0.000318	-3.67522	down
ONT.1447	11	4	3	0	3	4	17.5617	5.29297	4.20256	0	0.79181	0.97473	4.25e-05	-3.9928	down
ONT.1449	10	8	4	2	8	7	15.9651	10.586	5.60341	0.580389	2.11149	1.70578	3.96e-05	-3.08493	down
ONT.1454	15	8	5	3	2	2	23.9477	10.586	7.00426	0.870583	0.527873	0.487365	4.2e-08	-4.5728	down
ONT.146	104	76	40	54	90	137	166.037	100.567	56.0341	15.6705	23.7543	33.3845	1.26e-06	-2.44868	down
ONT.1482	1	3	0	67	97	78	1.59651	3.96973	0	19.443	25.6019	19.0072	0.000416	3.02823	up
ONT.1487	1	3	5	164	266	396	1.59651	3.96973	7.00426	47.5919	70.2072	96.4982	2.32e-08	3.61927	up
ONT.150	97	90	38	30	28	14	154.862	119.092	53.2324	8.70583	7.39023	3.41155	1.92e-13	-4.27288	down
ONT.1501	173	108	79	94	223	359	276.197	142.91	110.667	27.2783	58.8579	87.482	0.000367	-1.93142	down
ONT.1508	4	10	19	2	0	0	6.38605	13.2324	26.6162	0.580389	0	0	2.37e-08	-6.17748	down
ONT.1512	8	1	1	0	0	4	12.7721	1.32324	1.40085	0	0	0.97473	0.005976	-3.78252	down
ONT.1517	3	8	3	0	0	0	4.78954	10.586	4.20256	0	0	0	3.13e-05	-6.93557	down
ONT.1524	85	67	36	49	79	32	135.704	88.6573	50.4307	14.2195	20.851	7.79784	1.69e-07	-2.9289	down
ONT.1527	83	108	65	9	6	8	132.511	142.91	91.0554	2.61175	1.58362	1.94946	4.93e-37	-6.13926	down
ONT.1532	2	2	1	1	0	0	3.19303	2.64649	1.40085	0.290194	0	0	0.00568	-4.21936	down
ONT.1535	44	14	9	20	6	30	70.2466	18.5254	12.6077	5.80389	1.58362	7.31047	0.000219	-2.96841	down
ONT.1536	49	36	20	1	4	10	78.2292	47.6367	28.0171	0.290194	1.05575	2.43682	1.19e-15	-5.50432	down
ONT.1538	1	0	2	37	83	69	1.59651	0	2.80171	10.7372	21.9067	16.8141	0.001854	2.99996	up
ONT.1543	10	2	3	4	3	0	15.9651	2.64649	4.20256	1.16078	0.79181	0	0.001034	-3.55526	down
ONT.1547	19	4	9	3	14	15	30.3337	5.29297	12.6077	0.870583	3.69511	3.65524	0.000471	-2.77591	down
ONT.1548	1	67	77	1	3	1	1.59651	88.6573	107.866	0.290194	0.79181	0.243682	4.25e-10	-6.96481	down
ONT.1556	5	2	1	2	1	0	7.98257	2.64649	1.40085	0.580389	0.263937	0	0.002701	-3.74298	down
ONT.1557	9	6	3	1	10	6	14.3686	7.93946	4.20256	0.290194	2.63937	1.46209	0.001259	-2.79246	down
ONT.1561	7	7	5	490	524	552	11.1756	9.2627	7.00426	142.195	138.303	134.513	4.78e-14	3.56221	up
ONT.1568	31	26	14	7	21	28	49.4919	34.4043	19.6119	2.03136	5.54267	6.82311	7.67e-08	-3.12202	down
ONT.157	47	31	31	60	55	50	75.0361	41.0205	43.4264	17.4117	14.5165	12.1841	2.39e-06	-2.12896	down
ONT.1571	5	4	2	2	5	5	7.98257	5.29297	2.80171	0.580389	1.31968	1.21841	0.003995	-2.55865	down
ONT.1576	13	23	16	1	8	6	20.7547	30.4346	22.4136	0.290194	2.11149	1.46209	4.55e-12	-4.47385	down
ONT.1584	15	27	20	182	654	665	23.9477	35.7276	28.0171	52.8154	172.615	162.049	0.001422	1.74308	up
ONT.1587	127	67	40	32	29	30	202.757	88.6573	56.0341	9.28622	7.65416	7.31047	3.34e-13	-4.06326	down
ONT.1588	97	73	63	14	49	28	154.862	96.5968	88.2537	4.06272	12.9329	6.82311	6.85e-16	-4.10553	down
ONT.1590	1	0	1	28	55	41	1.59651	0	1.40085	8.12544	14.5165	9.99098	0.008035	2.9315	up
ONT.1617	36	40	8	16	32	8	57.4745	52.9297	11.2068	4.64311	8.44598	1.94946	1.97e-05	-3.21215	down
ONT.1624	36	31	24	21	44	81	57.4745	41.0205	33.6205	6.09408	11.6132	19.7383	4e-05	-2.13608	down
ONT.1625	4	5	7	2	3	3	6.38605	6.61622	9.80597	0.580389	0.79181	0.731047	1.54e-05	-3.61934	down
ONT.1626	21	17	8	10	6	5	33.5268	22.4951	11.2068	2.90194	1.58362	1.21841	1.87e-08	-3.76094	down
ONT.1628	227	168	136	132	186	172	362.409	222.305	190.516	38.3057	49.0922	41.9134	7.82e-15	-2.87948	down
ONT.163	5	4	1	0	1	0	7.98257	5.29297	1.40085	0	0.263937	0	0.000164	-5.25266	down
ONT.1646	22	5	7	7	26	13	35.1233	6.61622	9.80597	2.03136	6.86235	3.16787	0.00343	-2.32163	down
ONT.1664	105	71	32	62	136	130	167.634	93.9503	44.8273	17.9921	35.8954	31.6787	0.000107	-2.13409	down
ONT.1665	8	4	1	1	3	0	12.7721	5.29297	1.40085	0.290194	0.79181	0	0.000348	-4.11125	down
ONT.1676	15	2	5	1	7	5	23.9477	2.64649	7.00426	0.290194	1.84756	1.21841	0.000272	-3.44218	down
ONT.1680	78	42	23	22	36	26	124.528	55.5762	32.2196	6.38428	9.50172	6.33574	1.43e-09	-3.49635	down
ONT.1684	5	4	1	60	110	155	7.98257	5.29297	1.40085	17.4117	29.033	37.7708	0.001743	2.13967	up
ONT.1685	248	159	93	61	89	73	395.935	210.396	130.279	17.7019	23.4904	17.7888	1.04e-15	-3.90056	down
ONT.1687	10	10	28	194	350	445	15.9651	13.2324	39.2239	56.2977	92.3778	108.439	0.005032	1.52689	up
ONT.1689	11	9	6	11	9	21	17.5617	11.9092	8.40512	3.19214	2.37543	5.11733	0.00088	-2.09533	down
ONT.1694	1	3	7	4	2	4	1.59651	3.96973	9.80597	1.16078	0.527873	0.97473	0.005212	-2.72306	down
ONT.1703	9	10	4	3	10	24	14.3686	13.2324	5.60341	0.870583	2.63937	5.84838	0.007911	-2.10531	down
ONT.1732	10	5	4	0	0	2	15.9651	6.61622	5.60341	0	0	0.487365	1.19e-06	-5.56046	down
ONT.1733	20	9	9	7	21	22	31.9303	11.9092	12.6077	2.03136	5.54267	5.36101	0.000207	-2.39139	down
ONT.174	9	3	2	1	4	0	14.3686	3.96973	2.80171	0.290194	1.05575	0	0.00039	-3.952	down
ONT.1740	8	9	9	3	0	1	12.7721	11.9092	12.6077	0.870583	0	0.243682	1.33e-08	-5.15541	down
ONT.1742	1	8	2	323	380	354	1.59651	10.586	2.80171	93.7328	100.296	86.2636	8.4e-10	3.76814	up
ONT.1756	12	17	14	39	33	15	19.1582	22.4951	19.6119	11.3176	8.70991	3.65524	0.009183	-1.63235	down
ONT.1769	32	17	16	5	4	8	51.0884	22.4951	22.4136	1.45097	1.05575	1.94946	1.54e-13	-4.6283	down
ONT.1773	9	7	4	12	11	6	14.3686	9.2627	5.60341	3.48233	2.9033	1.46209	0.00342	-2.12896	down
ONT.1776	32	19	11	15	28	29	51.0884	25.1416	15.4094	4.35292	7.39023	7.06679	6.34e-06	-2.55471	down
ONT.1788	94	152	59	5	3	15	150.072	201.133	82.6503	1.45097	0.79181	3.65524	1.58e-25	-6.38431	down
ONT.1789	10	5	3	3	6	5	15.9651	6.61622	4.20256	0.870583	1.58362	1.21841	0.00014	-3.04976	down
ONT.1811	42	33	31	0	8	6	67.0536	43.667	43.4264	0	2.11149	1.46209	2.15e-18	-5.60871	down
ONT.1814	24	20	8	22	27	31	38.3163	26.4649	11.2068	6.38428	7.12629	7.55415	9.96e-05	-2.12715	down
ONT.1816	118	119	59	131	111	87	188.389	157.466	82.6503	38.0155	29.297	21.2004	1.68e-07	-2.5326	down
ONT.1817	48	41	16	8	15	22	76.6326	54.253	22.4136	2.32156	3.95905	5.36101	9.71e-12	-3.96744	down
ONT.1819	58	71	51	19	30	5	92.5978	93.9503	71.4435	5.5137	7.9181	1.21841	4.3e-12	-4.34196	down
ONT.1826	80	103	81	14	16	3	127.721	136.294	113.469	4.06272	4.22299	0.731047	5.58e-22	-5.58446	down
ONT.1827	80	67	11	45	99	91	127.721	88.6573	15.4094	13.0587	26.1297	22.1751	0.001837	-2.18476	down
ONT.1829	10	2	2	1	5	7	15.9651	2.64649	2.80171	0.290194	1.31968	1.70578	0.004517	-2.82363	down
ONT.1836	0	0	1	32	41	60	0	0	1.40085	9.28622	10.8214	14.6209	0.003805	3.76943	up
ONT.1838	5	4	2	2	0	1	7.98257	5.29297	2.80171	0.580389	0	0.243682	0.000159	-4.25436	down
ONT.1845	25	22	12	6	26	25	39.9128	29.1114	16.8102	1.74117	6.86235	6.09206	3.85e-06	-2.82547	down
ONT.1848	28	14	4	24	13	9	44.7024	18.5254	5.60341	6.96467	3.43118	2.19314	0.001417	-2.6068	down
ONT.1849	25	4	9	1	0	2	39.9128	5.29297	12.6077	0.290194	0	0.487365	1.75e-08	-6.02211	down
ONT.185	57	71	41	48	68	54	91.0012	93.9503	57.435	13.9293	17.9477	13.1588	3.76e-12	-2.72554	down
ONT.1852	0	1	0	41	117	33	0	1.32324	0	11.898	30.8806	8.04152	0.001611	4.22732	up
ONT.1853	2	1	0	109	232	210	3.19303	1.32324	0	31.6312	61.2333	51.1733	5.91e-07	4.48016	up
ONT.1862	31	19	12	8	3	15	49.4919	25.1416	16.8102	2.32156	0.79181	3.65524	6e-09	-3.95784	down
ONT.1863	33	28	25	18	19	36	52.6849	37.0508	35.0213	5.2235	5.0148	8.77257	2.67e-11	-3.0039	down
ONT.1865	59	31	21	21	25	68	94.1943	41.0205	29.4179	6.09408	6.59842	16.5704	6.66e-06	-2.76863	down
ONT.1866	0	0	0	16	47	53	0	0	0	4.64311	12.405	12.9152	0.005879	5.01792	up
ONT.1874	14	2	6	129	256	298	22.3512	2.64649	8.40512	37.4351	67.5678	72.6174	0.001788	2.05268	up
ONT.1882	5	1	5	320	668	401	7.98257	1.32324	7.00426	92.8622	176.31	97.7167	1.75e-10	4.09123	up
ONT.1885	44	34	29	58	72	66	70.2466	44.9903	40.6247	16.8313	19.0034	16.083	2.76e-06	-1.8812	down
ONT.1887	1	0	0	34	54	41	1.59651	0	0	9.86661	14.2526	9.99098	0.004118	3.74551	up
ONT.1891	4	4	0	71	120	102	6.38605	5.29297	0	20.6038	31.6724	24.8556	0.00099	2.34572	up
ONT.1894	35	17	12	13	37	38	55.878	22.4951	16.8102	3.77253	9.76566	9.25993	0.000161	-2.33911	down
ONT.1897	156	108	88	188	453	340	249.056	142.91	123.275	54.5566	119.563	82.852	0.004003	-1.32131	down
ONT.1898	13	3	3	0	2	1	20.7547	3.96973	4.20256	0	0.527873	0.243682	6.32e-06	-5.06879	down
ONT.190	7	23	19	1	1	0	11.1756	30.4346	26.6162	0.290194	0.263937	0	4.01e-11	-6.80854	down
ONT.1901	34	16	19	11	13	4	54.2814	21.1719	26.6162	3.19214	3.43118	0.97473	2.05e-09	-3.94409	down
ONT.1910	12	32	27	7	14	3	19.1582	42.3438	37.823	2.03136	3.69511	0.731047	5.02e-10	-4.16734	down
ONT.1911	58	48	23	71	65	48	92.5978	63.5157	32.2196	20.6038	17.1559	11.6968	4.09e-05	-2.18448	down
ONT.1912	1	7	3	1	1	0	1.59651	9.2627	4.20256	0.290194	0.263937	0	0.000193	-4.64026	down
ONT.1918	189	156	80	126	123	108	301.741	206.426	112.068	36.5645	32.4642	26.3177	2.7e-10	-2.96254	down
ONT.1930	54	24	21	264	1193	937	86.2117	31.7578	29.4179	76.6113	314.877	228.33	0.009526	1.68629	up
ONT.1949	5	6	4	150	186	164	7.98257	7.93946	5.60341	43.5292	49.0922	39.9639	2.53e-05	2.26677	up
ONT.195	1	5	4	130	140	221	1.59651	6.61622	5.60341	37.7253	36.9511	53.8538	7.86e-06	2.77847	up
ONT.1951	761	428	260	153	172	239	1214.95	566.348	364.222	44.3997	45.3971	58.2401	1.05e-16	-4.11482	down
ONT.1952	7	6	2	4	4	6	11.1756	7.93946	2.80171	1.16078	1.05575	1.46209	0.000658	-2.77477	down
ONT.1956	25	8	12	1	3	4	39.9128	10.586	16.8102	0.290194	0.79181	0.97473	1.69e-10	-5.1249	down
ONT.1965	33	28	11	14	29	31	52.6849	37.0508	15.4094	4.06272	7.65416	7.55415	1.38e-06	-2.72455	down
ONT.1973	146	72	85	9	7	2	233.091	95.2735	119.073	2.61175	1.84756	0.487365	3.87e-25	-6.63659	down
ONT.1974	16	9	6	2	1	1	25.5442	11.9092	8.40512	0.580389	0.263937	0.243682	3.14e-09	-5.42537	down
ONT.1977	8	2	2	3	6	3	12.7721	2.64649	2.80171	0.870583	1.58362	0.731047	0.005125	-2.65664	down
ONT.1978	7	3	7	7	5	8	11.1756	3.96973	9.80597	2.03136	1.31968	1.94946	0.000979	-2.46236	down
ONT.199	93	73	50	92	98	154	148.476	96.5968	70.0426	26.6979	25.8658	37.5271	2.74e-07	-2.10885	down
ONT.1990	27	29	15	8	29	26	43.1059	38.374	21.0128	2.32156	7.65416	6.33574	1.6e-07	-2.93812	down
ONT.1993	36	23	30	3	4	9	57.4745	30.4346	42.0256	0.870583	1.05575	2.19314	9.33e-19	-5.18372	down
ONT.2	13	12	8	185	438	364	20.7547	15.8789	11.2068	53.686	115.604	88.7004	3e-05	2.06804	up
ONT.20	11	12	9	0	1	0	17.5617	15.8789	12.6077	0	0.263937	0	6.47e-09	-6.93503	down
ONT.200	42	67	66	51	38	49	67.0536	88.6573	92.4563	14.7999	10.0296	11.9404	3.05e-14	-3.0471	down
ONT.2002	69	65	35	109	172	203	110.159	86.0108	49.0298	31.6312	45.3971	49.4675	0.002584	-1.27287	down
ONT.2013	3	0	3	144	174	124	4.78954	0	4.20256	41.788	45.925	30.2166	9.65e-06	3.33527	up
ONT.2015	21	6	7	6	7	4	33.5268	7.93946	9.80597	1.74117	1.84756	0.97473	1.98e-06	-3.65217	down
ONT.2017	31	23	12	702	1360	926	49.4919	30.4346	16.8102	203.716	358.954	225.65	4.45e-08	2.67434	up
ONT.2025	17	7	11	5	5	4	27.1407	9.2627	15.4094	1.45097	1.31968	0.97473	1.01e-08	-3.98288	down
ONT.2030	75	35	27	7	2	0	119.739	46.3135	37.823	2.03136	0.527873	0	1.53e-13	-6.30981	down
ONT.2036	25	12	13	24	35	34	39.9128	15.8789	18.2111	6.96467	9.23779	8.2852	0.000361	-1.87426	down
ONT.2040	612	608	545	34	54	45	977.066	804.532	763.465	9.86661	14.2526	10.9657	1.54e-95	-6.4687	down
ONT.2057	164	94	55	53	190	144	261.828	124.385	77.0469	15.3803	50.148	35.0903	3.16e-05	-2.4918	down
ONT.2058	4	6	4	2	4	2	6.38605	7.93946	5.60341	0.580389	1.05575	0.487365	8.8e-05	-3.41112	down
ONT.2076	9	5	3	4	8	3	14.3686	6.61622	4.20256	1.16078	2.11149	0.731047	0.000577	-2.84023	down
ONT.2077	10	3	1	7	1	1	15.9651	3.96973	1.40085	2.03136	0.263937	0.243682	0.008376	-3.05022	down
ONT.2078	69	22	13	40	61	93	110.159	29.1114	18.2111	11.6078	16.1001	22.6625	0.006077	-1.91313	down
ONT.2088	3	2	1	0	0	1	4.78954	2.64649	1.40085	0	0	0.243682	0.002229	-4.56632	down
ONT.2091	17	12	5	5	15	13	27.1407	15.8789	7.00426	1.45097	3.95905	3.16787	4.08e-05	-2.78874	down
ONT.210	9	7	10	2	4	2	14.3686	9.2627	14.0085	0.580389	1.05575	0.487365	1.82e-08	-4.31906	down
ONT.2105	0	9	3	336	359	389	0	11.9092	4.20256	97.5053	94.7533	94.7925	8.44e-09	3.68138	up
ONT.2128	42	36	29	942	2948	1839	67.0536	47.6367	40.6247	273.363	778.085	448.132	2.55e-09	2.8919	up
ONT.2135	124	91	61	33	36	20	197.968	120.415	85.452	9.57642	9.50172	4.87365	2.17e-17	-4.30806	down
ONT.214	8	4	3	5	1	12	12.7721	5.29297	4.20256	1.45097	0.263937	2.92419	0.00901	-2.44483	down
ONT.2152	87	33	20	21	17	20	138.897	43.667	28.0171	6.09408	4.48692	4.87365	1.76e-09	-3.95797	down
ONT.2155	8	4	10	368	512	360	12.7721	5.29297	14.0085	106.792	135.136	87.7257	7.1e-09	3.00938	up
ONT.2161	3	4	4	91	150	121	4.78954	5.29297	5.60341	26.4077	39.5905	29.4856	0.000247	2.22303	up
ONT.2164	584	581	449	154	98	33	932.364	768.804	628.983	44.69	25.8658	8.04152	1.5e-15	-5.02949	down
ONT.2167	37	45	112	1108	1764	1367	59.071	59.5459	156.895	321.536	465.584	333.114	0.001338	1.66125	up
ONT.2168	71	50	31	8	36	68	113.352	66.1622	43.4264	2.32156	9.50172	16.5704	1.21e-06	-3.25287	down
ONT.2171	4	3	3	1	2	2	6.38605	3.96973	4.20256	0.290194	0.527873	0.487365	0.000426	-3.56166	down
ONT.2188	20	21	13	33	42	30	31.9303	27.7881	18.2111	9.57642	11.0853	7.31047	0.000264	-1.76798	down
ONT.2201	12	8	2	10	7	8	19.1582	10.586	2.80171	2.90194	1.84756	1.94946	0.001385	-2.48272	down
ONT.2205	0	3	0	60	72	54	0	3.96973	0	17.4117	19.0034	13.1588	0.001827	3.04665	up
ONT.2208	0	0	0	30	33	39	0	0	0	8.70583	8.70991	9.50361	0.006587	4.95363	up
ONT.2213	69	43	38	24	30	14	110.159	56.8995	53.2324	6.96467	7.9181	3.41155	8.23e-13	-3.8261	down
ONT.2217	9	23	20	8	0	1	14.3686	30.4346	28.0171	2.32156	0	0.243682	1.6e-07	-4.86367	down
ONT.2231	326	545	224	142	143	73	520.463	721.168	313.791	41.2076	37.743	17.7888	3.27e-16	-4.23287	down
ONT.2232	797	413	234	224	221	141	1272.42	546.499	327.8	65.0036	58.33	34.3592	9.86e-12	-3.97006	down
ONT.2239	12	6	4	2	3	2	19.1582	7.93946	5.60341	0.580389	0.79181	0.487365	7.73e-07	-4.24563	down
ONT.2240	17	17	8	8	6	3	27.1407	22.4951	11.2068	2.32156	1.58362	0.731047	8.55e-09	-3.91872	down
ONT.2241	338	319	320	478	773	576	539.621	422.115	448.273	138.713	204.023	140.361	5.37e-09	-1.85854	down
ONT.2243	17	14	9	0	0	0	27.1407	18.5254	12.6077	0	0	0	4.89e-08	-8.33769	down
ONT.2246	57	20	12	24	31	20	91.0012	26.4649	16.8102	6.96467	8.18204	4.87365	1.74e-05	-2.9539	down
ONT.2247	15	11	6	1	1	0	23.9477	14.5557	8.40512	0.290194	0.263937	0	3.11e-09	-6.25698	down
ONT.2251	7	2	3	3	2	1	11.1756	2.64649	4.20256	0.870583	0.527873	0.243682	0.000456	-3.52898	down
ONT.2259	22	31	14	14	18	23	35.1233	41.0205	19.6119	4.06272	4.75086	5.6047	8.02e-10	-3.01839	down
ONT.2263	104	99	65	126	121	82	166.037	131.001	91.0554	36.5645	31.9363	19.982	1.06e-07	-2.39979	down
ONT.2266	25	41	32	16	17	22	39.9128	54.253	44.8273	4.64311	4.48692	5.36101	6.03e-17	-3.55787	down
ONT.2269	24	20	4	8	15	16	38.3163	26.4649	5.60341	2.32156	3.95905	3.89892	1.52e-05	-3.02235	down
ONT.2270	15	16	9	6	7	11	23.9477	21.1719	12.6077	1.74117	1.84756	2.68051	3.41e-09	-3.45449	down
ONT.2275	1	1	6	294	412	350	1.59651	1.32324	8.40512	85.3172	108.742	85.2888	2.22e-10	4.17222	up
ONT.2281	63	51	35	0	0	0	100.58	67.4854	49.0298	0	0	0	1.49e-12	-10.0069	down
ONT.2282	12	5	3	5	9	10	19.1582	6.61622	4.20256	1.45097	2.37543	2.43682	0.00117	-2.47421	down
ONT.2283	161	51	9	9	18	9	257.039	67.4854	12.6077	2.61175	4.75086	2.19314	4.96e-09	-5.18476	down
ONT.2292	22	71	24	7	7	7	35.1233	93.9503	33.6205	2.03136	1.84756	1.70578	7.53e-16	-5.07676	down
ONT.2295	241	231	129	85	228	207	384.76	305.669	180.71	24.6665	60.1776	50.4423	7.7e-11	-2.99383	down
ONT.2296	0	2	4	59	78	64	0	2.64649	5.60341	17.1215	20.5871	15.5957	0.004509	2.23788	up
ONT.2298	10	9	5	0	0	2	15.9651	11.9092	7.00426	0	0	0.487365	6.61e-08	-5.89291	down
ONT.2301	26	23	14	5	26	25	41.5093	30.4346	19.6119	1.45097	6.86235	6.09206	1.92e-06	-2.94687	down
ONT.2307	11	2	3	2	2	1	17.5617	2.64649	4.20256	0.580389	0.527873	0.243682	5.31e-05	-4.17681	down
ONT.2310	4	6	1	1	2	0	6.38605	7.93946	1.40085	0.290194	0.527873	0	0.00031	-4.21684	down
ONT.2311	109	52	31	69	97	119	174.02	68.8086	43.4264	20.0234	25.6019	28.9982	7.76e-05	-2.21723	down
ONT.2314	858	426	182	170	221	332	1369.81	563.702	254.955	49.3331	58.33	80.9026	3.62e-10	-3.77923	down
ONT.2326	102	80	70	82	73	49	162.844	105.859	98.0597	23.796	19.2674	11.9404	9.11e-11	-2.99291	down
ONT.2339	362	256	216	22	12	6	577.938	338.75	302.584	6.38428	3.16724	1.46209	4.71e-32	-6.92766	down
ONT.2344	10	9	4	1	1	0	15.9651	11.9092	5.60341	0.290194	0.263937	0	1.04e-07	-5.78514	down
ONT.2345	56	163	146	119	371	297	89.4047	215.689	204.524	34.5331	97.9205	72.3737	0.002308	-1.65135	down
ONT.2347	112	141	121	1333	4121	2808	178.81	186.577	169.503	386.829	1087.68	684.26	0.000186	1.64535	up
ONT.2350	77	64	62	50	74	90	122.931	84.6876	86.8529	14.5097	19.5313	21.9314	9.48e-15	-2.70516	down
ONT.2351	8	4	7	6	2	2	12.7721	5.29297	9.80597	1.74117	0.527873	0.487365	3.65e-05	-3.49526	down
ONT.2371	9	3	5	2	1	2	14.3686	3.96973	7.00426	0.580389	0.263937	0.487365	5.69e-06	-4.30647	down
ONT.2372	78	52	49	67	31	33	124.528	68.8086	68.6418	19.443	8.18204	8.04152	3.91e-08	-3.09356	down
ONT.2373	184	75	39	60	78	96	293.758	99.2432	54.6332	17.4117	20.5871	23.3935	5.79e-07	-3.10858	down
ONT.2374	19	67	27	3	6	1	30.3337	88.6573	37.823	0.870583	1.58362	0.243682	1.27e-15	-5.9928	down
ONT.2375	276	250	111	106	112	26	440.638	330.811	155.495	30.7606	29.5609	6.33574	4.95e-09	-3.96217	down
ONT.2376	29	30	11	37	21	46	46.2989	39.6973	15.4094	10.7372	5.54267	11.2094	0.0002	-2.15039	down
ONT.2384	4	10	12	12	17	15	6.38605	13.2324	16.8102	3.48233	4.48692	3.65524	0.001522	-1.95411	down
ONT.2394	1	1	0	35	429	78	1.59651	1.32324	0	10.1568	113.229	19.0072	9.77e-05	4.75496	up
ONT.2398	2	3	2	2	0	2	3.19303	3.96973	2.80171	0.580389	0	0.487365	0.005801	-3.26179	down
ONT.240	0	0	0	17	46	84	0	0	0	4.93331	12.1411	20.4693	0.00356	5.24442	up
ONT.2402	20	12	5	1	3	3	31.9303	15.8789	7.00426	0.290194	0.79181	0.731047	2.63e-09	-4.99752	down
ONT.2405	7	12	4	5	3	1	11.1756	15.8789	5.60341	1.45097	0.79181	0.243682	4.71e-06	-3.87706	down
ONT.241	0	2	3	55	74	150	0	2.64649	4.20256	15.9607	19.5313	36.5524	0.000644	2.86525	up
ONT.2419	13	24	3	0	2	1	20.7547	31.7578	4.20256	0	0.527873	0.243682	8.3e-09	-6.04993	down
ONT.2426	1	2	2	68	84	110	1.59651	2.64649	2.80171	19.7332	22.1707	26.8051	0.000245	2.82989	up
ONT.2432	8	11	13	16	13	23	12.7721	14.5557	18.2111	4.64311	3.43118	5.6047	0.000233	-2.03354	down
ONT.2436	61	39	27	10	20	3	97.3873	51.6065	37.823	2.90194	5.27873	0.731047	5.63e-11	-4.56004	down
ONT.2439	10	28	21	28	38	25	15.9651	37.0508	29.4179	8.12544	10.0296	6.09206	9.16e-05	-2.06794	down
ONT.2448	0	1	1	44	31	51	0	1.32324	1.40085	12.7686	8.18204	12.4278	0.006968	2.98973	up
ONT.245	5	4	3	88	101	186	7.98257	5.29297	4.20256	25.5371	26.6576	45.3249	0.000606	2.11022	up
ONT.2455	0	5	0	225	608	565	0	6.61622	0	65.2938	160.474	137.681	6.96e-10	5.11397	up
ONT.2456	1	7	1	105	149	121	1.59651	9.2627	1.40085	30.4704	39.3266	29.4856	0.000249	2.56849	up
ONT.246	15	15	8	3	7	4	23.9477	19.8486	11.2068	0.870583	1.84756	0.97473	7.66e-10	-4.10838	down
ONT.2462	1	1	1	34	50	73	1.59651	1.32324	1.40085	9.86661	13.1968	17.7888	0.004102	2.7483	up
ONT.2463	7	1	5	5	2	2	11.1756	1.32324	7.00426	1.45097	0.527873	0.487365	0.001801	-3.08468	down
ONT.2466	20	17	4	12	14	10	31.9303	22.4951	5.60341	3.48233	3.69511	2.43682	3.23e-05	-2.86427	down
ONT.2467	20	34	51	50	53	17	31.9303	44.9903	71.4435	14.5097	13.9886	4.1426	0.000148	-2.42903	down
ONT.2469	50	61	50	62	85	270	79.8257	80.7178	70.0426	17.9921	22.4346	65.7943	0.008857	-1.46281	down
ONT.247	10	2	2	0	1	2	15.9651	2.64649	2.80171	0	0.263937	0.487365	7.79e-05	-4.65172	down
ONT.2480	9	5	5	0	5	2	14.3686	6.61622	7.00426	0	1.31968	0.487365	1.06e-05	-4.04934	down
ONT.2484	5	3	9	285	602	616	7.98257	3.96973	12.6077	82.7054	158.89	150.108	9.85e-11	3.5873	up
ONT.2492	26	19	18	298	405	523	41.5093	25.1416	25.2154	86.478	106.894	127.446	0.000149	1.46856	up
ONT.2507	58	28	25	7	20	25	92.5978	37.0508	35.0213	2.03136	5.27873	6.09206	6.14e-11	-3.87018	down
ONT.2511	8	7	5	5	3	13	12.7721	9.2627	7.00426	1.45097	0.79181	3.16787	0.000431	-2.65669	down
ONT.2512	17	13	9	6	15	13	27.1407	17.2022	12.6077	1.74117	3.95905	3.16787	5.52e-07	-2.94375	down
ONT.2513	28	24	11	1	1	0	44.7024	31.7578	15.4094	0.290194	0.263937	0	1.17e-12	-7.1953	down
ONT.2514	5	7	6	10	4	3	7.98257	9.2627	8.40512	2.90194	1.05575	0.731047	0.001011	-2.66118	down
ONT.2517	101	88	71	157	197	267	161.248	116.445	99.4605	45.5605	51.9955	65.0632	6.56e-06	-1.5314	down
ONT.2526	2	2	1	0	1	0	3.19303	2.64649	1.40085	0	0.263937	0	0.00533	-4.26894	down
ONT.2528	6	8	9	1	1	3	9.57908	10.586	12.6077	0.290194	0.263937	0.731047	3.92e-08	-4.76164	down
ONT.2529	19	53	29	0	0	1	30.3337	70.1319	40.6247	0	0	0.243682	1.44e-13	-8.44909	down
ONT.253	31	33	14	8	10	3	49.4919	43.667	19.6119	2.32156	2.63937	0.731047	3.38e-12	-4.50832	down
ONT.2537	11	13	11	322	826	528	17.5617	17.2022	15.4094	93.4426	218.012	128.664	2.93e-08	2.75337	up
ONT.2541	59	22	34	98	77	88	94.1943	29.1114	47.629	28.4391	20.3231	21.4441	0.004301	-1.54977	down
ONT.2542	200	130	78	38	50	41	319.303	172.022	109.266	11.0274	13.1968	9.99098	2.64e-19	-4.38103	down
ONT.2543	8	3	4	438	532	506	12.7721	3.96973	5.60341	127.105	140.414	123.303	6.1e-13	3.78692	up
ONT.2550	22	11	11	3	9	4	35.1233	14.5557	15.4094	0.870583	2.37543	0.97473	2.09e-09	-4.14033	down
ONT.2551	10	1	3	0	2	2	15.9651	1.32324	4.20256	0	0.527873	0.487365	0.000192	-4.30171	down
ONT.2552	7	7	2	5	2	4	11.1756	9.2627	2.80171	1.45097	0.527873	0.97473	0.000264	-3.14519	down
ONT.2557	245	54	69	24	32	29	391.146	71.4551	96.6588	6.96467	8.44598	7.06679	7.08e-13	-4.81007	down
ONT.2568	6	10	5	284	480	346	9.57908	13.2324	7.00426	82.4152	126.69	84.3141	7.92e-09	2.92016	up
ONT.257	6	10	11	20	8	19	9.57908	13.2324	15.4094	5.80389	2.11149	4.62997	0.00427	-1.88352	down
ONT.2570	28	17	3	13	9	8	44.7024	22.4951	4.20256	3.77253	2.37543	1.94946	3.69e-05	-3.29558	down
ONT.2591	9	2	3	3	5	5	14.3686	2.64649	4.20256	0.870583	1.31968	1.21841	0.001609	-2.79441	down
ONT.2592	8	1	1	0	0	1	12.7721	1.32324	1.40085	0	0	0.243682	0.0004	-5.22314	down
ONT.2593	21	3	6	2	0	5	33.5268	3.96973	8.40512	0.580389	0	1.21841	6.79e-06	-4.64625	down
ONT.2598	24	6	10	10	23	23	38.3163	7.93946	14.0085	2.90194	6.07054	5.6047	0.000787	-2.29965	down
ONT.260	70	56	18	54	77	175	111.756	74.1016	25.2154	15.6705	20.3231	42.6444	0.006211	-1.73091	down
ONT.2602	6	1	1	1	2	1	9.57908	1.32324	1.40085	0.290194	0.527873	0.243682	0.003999	-3.47651	down
ONT.2607	97	41	15	9	16	24	154.862	54.253	21.0128	2.61175	4.22299	5.84838	1.28e-09	-4.36852	down
ONT.261	7	3	8	115	149	236	11.1756	3.96973	11.2068	33.3724	39.3266	57.5091	0.000452	1.94738	up
ONT.2611	5	4	1	2	0	5	7.98257	5.29297	1.40085	0.580389	0	1.21841	0.005714	-3.09112	down
ONT.2621	0	2	2	41	142	218	0	2.64649	2.80171	11.898	37.479	53.1228	0.000132	3.59811	up
ONT.2634	27	26	19	37	36	62	43.1059	34.4043	26.6162	10.7372	9.50172	15.1083	1.89e-05	-1.86236	down
ONT.2635	6	5	7	6	5	20	9.57908	6.61622	9.80597	1.74117	1.31968	4.87365	0.009634	-1.98387	down
ONT.2637	5	3	4	4	6	2	7.98257	3.96973	5.60341	1.16078	1.58362	0.487365	0.002797	-2.63229	down
ONT.2646	15	14	7	4	1	4	23.9477	18.5254	9.80597	1.16078	0.263937	0.97473	1.05e-09	-4.60301	down
ONT.2647	18	7	3	13	2	15	28.7372	9.2627	4.20256	3.77253	0.527873	3.65524	0.005243	-2.56016	down
ONT.2652	47	14	6	8	27	26	75.0361	18.5254	8.40512	2.32156	7.12629	6.33574	0.000331	-2.90433	down
ONT.2654	141	57	21	14	11	5	225.108	75.4249	29.4179	4.06272	2.9033	1.21841	6.5e-12	-5.4005	down
ONT.2655	5	11	2	0	1	0	7.98257	14.5557	2.80171	0	0.263937	0	4.27e-06	-6.04066	down
ONT.2656	5	5	5	0	0	0	7.98257	6.61622	7.00426	0	0	0	1.62e-05	-7.08238	down
ONT.2660	24	13	15	13	37	31	38.3163	17.2022	21.0128	3.77253	9.76566	7.55415	0.000129	-2.14804	down
ONT.2661	17	7	21	5	6	10	27.1407	9.2627	29.4179	1.45097	1.58362	2.43682	5.62e-09	-3.81285	down
ONT.2671	83	33	20	21	36	32	132.511	43.667	28.0171	6.09408	9.50172	7.79784	9.22e-08	-3.35881	down
ONT.2680	6	2	1	0	1	0	9.57908	2.64649	1.40085	0	0.263937	0	0.000388	-5.09346	down
ONT.2681	750	677	322	90	169	177	1197.38	895.836	451.075	26.1175	44.6053	43.1318	2.19e-26	-4.75866	down
ONT.2700	5	18	7	0	0	1	7.98257	23.8184	9.80597	0	0	0.243682	5.38e-08	-6.77503	down
ONT.2703	1	4	5	59	159	109	1.59651	5.29297	7.00426	17.1215	41.9659	26.5614	0.002098	2.18357	up
ONT.2704	483	797	507	292	288	329	771.116	1054.62	710.232	84.7368	76.0138	80.1715	4.85e-31	-3.69284	down
ONT.272	10	5	2	4	5	6	15.9651	6.61622	2.80171	1.16078	1.31968	1.46209	0.000496	-2.86626	down
ONT.2721	3	4	3	1	0	0	4.78954	5.29297	4.20256	0.290194	0	0	0.000101	-5.25598	down
ONT.2737	27	16	17	25	26	17	43.1059	21.1719	23.8145	7.25486	6.86235	4.1426	2.59e-06	-2.52679	down
ONT.2738	15	11	6	4	11	6	23.9477	14.5557	8.40512	1.16078	2.9033	1.46209	1.36e-06	-3.30856	down
ONT.2747	28	19	9	18	28	18	44.7024	25.1416	12.6077	5.2235	7.39023	4.38628	1.81e-05	-2.5321	down
ONT.276	12	14	22	23	51	21	19.1582	18.5254	30.8188	6.67447	13.4608	5.11733	0.003319	-1.73729	down
ONT.2760	6	3	2	46	118	217	9.57908	3.96973	2.80171	13.349	31.1445	52.8791	0.004196	2.16539	up
ONT.2768	21	39	26	37	98	95	33.5268	51.6065	36.4222	10.7372	25.8658	23.1498	0.004791	-1.363	down
ONT.2788	16	23	27	9	5	1	25.5442	30.4346	37.823	2.61175	1.31968	0.243682	2.3e-11	-4.67483	down
ONT.2814	4	8	11	1	1	2	6.38605	10.586	15.4094	0.290194	0.263937	0.487365	7.19e-08	-5.01162	down
ONT.2817	13	5	2	4	2	0	20.7547	6.61622	2.80171	1.16078	0.527873	0	9.71e-05	-4.13936	down
ONT.2818	25	7	7	11	21	37	39.9128	9.2627	9.80597	3.19214	5.54267	9.01625	0.00638	-1.99466	down
ONT.282	6	21	14	3	5	3	9.57908	27.7881	19.6119	0.870583	1.31968	0.731047	4.6e-10	-4.49405	down
ONT.2825	87	38	19	23	46	39	138.897	50.2832	26.6162	6.67447	12.1411	9.50361	7.13e-07	-3.16994	down
ONT.2830	6	4	7	138	210	319	9.57908	5.29297	9.80597	40.0468	55.4267	77.7347	7.57e-06	2.434	up
ONT.2840	7	4	2	0	0	0	11.1756	5.29297	2.80171	0	0	0	4.25e-05	-6.86098	down
ONT.2843	81	22	20	24	30	57	129.318	29.1114	28.0171	6.96467	7.9181	13.8899	1.76e-05	-2.93663	down
ONT.2845	3	6	5	4	2	6	4.78954	7.93946	7.00426	1.16078	0.527873	1.46209	0.000577	-2.86904	down
ONT.2847	50	18	15	13	21	11	79.8257	23.8184	21.0128	3.77253	5.54267	2.68051	7.28e-08	-3.5817	down
ONT.2851	21	6	6	2	13	9	33.5268	7.93946	8.40512	0.580389	3.43118	2.19314	0.000107	-3.19555	down
ONT.2866	1	1	1	39	192	118	1.59651	1.32324	1.40085	11.3176	50.6758	28.7545	0.000155	3.79042	up
ONT.2879	224	92	47	74	191	123	357.619	121.738	65.8401	21.4744	50.4119	29.9729	5.28e-05	-2.67324	down
ONT.2880	37	18	4	5	2	1	59.071	23.8184	5.60341	1.45097	0.527873	0.243682	1.92e-08	-5.29749	down
ONT.2881	30	13	7	6	13	5	47.8954	17.2022	9.80597	1.74117	3.43118	1.21841	6.4e-07	-3.7271	down
ONT.2882	5	3	1	1	4	0	7.98257	3.96973	1.40085	0.290194	1.05575	0	0.005416	-3.31192	down
ONT.2890	4	1	4	85	208	263	6.38605	1.32324	5.60341	24.6665	54.8988	64.0885	1.78e-05	3.01535	up
ONT.29	20	16	15	7	2	10	31.9303	21.1719	21.0128	2.03136	0.527873	2.43682	8.12e-11	-4.10849	down
ONT.2902	1	0	0	14	56	76	1.59651	0	0	4.06272	14.7805	18.5199	0.005507	3.77108	up
ONT.2903	17	6	1	1	4	4	27.1407	7.93946	1.40085	0.290194	1.05575	0.97473	5.95e-05	-4.02104	down
ONT.2909	7	6	12	3	1	0	11.1756	7.93946	16.8102	0.870583	0.263937	0	7.99e-08	-5.06249	down
ONT.2910	9	7	1	0	5	11	14.3686	9.2627	1.40085	0	1.31968	2.68051	0.009316	-2.79787	down
ONT.2927	269	223	79	39	85	99	429.462	295.083	110.667	11.3176	22.4346	24.1246	1.28e-13	-4.11424	down
ONT.293	7	8	7	0	7	5	11.1756	10.586	9.80597	0	1.84756	1.21841	1.32e-05	-3.55486	down
ONT.2934	4	5	8	150	166	196	6.38605	6.61622	11.2068	43.5292	43.8135	47.7617	4e-05	2.11516	up
ONT.2936	0	2	7	116	106	89	0	2.64649	9.80597	33.6626	27.9773	21.6877	0.002905	2.31614	up
ONT.2946	1	0	1	100	82	125	1.59651	0	1.40085	29.0194	21.6428	30.4603	4.41e-05	4.19368	up
ONT.2947	50	67	32	12	13	4	79.8257	88.6573	44.8273	3.48233	3.43118	0.97473	3.1e-17	-4.96627	down
ONT.2953	61	27	18	23	64	95	97.3873	35.7276	25.2154	6.67447	16.892	23.1498	0.001791	-2.05494	down
ONT.2956	0	1	1	48	106	105	0	1.32324	1.40085	13.9293	27.9773	25.5866	0.000193	3.92144	up
ONT.2969	167	98	72	16	47	62	266.618	129.678	100.861	4.64311	12.405	15.1083	2.23e-14	-4.22006	down
ONT.2970	12	3	2	2	0	9	19.1582	3.96973	2.80171	0.580389	0	2.19314	0.003792	-3.27234	down
ONT.2983	3	5	2	40	103	140	4.78954	6.61622	2.80171	11.6078	27.1855	34.1155	0.007462	1.93446	up
ONT.2996	1	12	11	1	1	1	1.59651	15.8789	15.4094	0.290194	0.263937	0.243682	8.65e-07	-5.30421	down
ONT.3	0	3	1	49	83	49	0	3.96973	1.40085	14.2195	21.9067	11.9404	0.003971	2.62884	up
ONT.3004	1	1	7	672	961	997	1.59651	1.32324	9.80597	195.011	253.643	242.951	1.16e-17	5.28772	up
ONT.3014	16	4	4	1	1	2	25.5442	5.29297	5.60341	0.290194	0.263937	0.487365	5.83e-07	-5.06872	down
ONT.3015	17	12	4	12	21	21	27.1407	15.8789	5.60341	3.48233	5.54267	5.11733	0.001577	-2.04545	down
ONT.3025	76	42	24	24	18	16	121.335	55.5762	33.6205	6.96467	4.75086	3.89892	4.08e-11	-3.95761	down
ONT.3048	76	36	10	29	24	20	121.335	47.6367	14.0085	8.41564	6.33448	4.87365	4.04e-06	-3.39169	down
ONT.3050	212	201	157	35	32	12	338.461	265.972	219.934	10.1568	8.44598	2.92419	6.41e-25	-5.45824	down
ONT.3054	8	17	9	7	12	5	12.7721	22.4951	12.6077	2.03136	3.16724	1.21841	1.29e-06	-3.15776	down
ONT.3055	9	4	2	6	8	8	14.3686	5.29297	2.80171	1.74117	2.11149	1.94946	0.007047	-2.16311	down
ONT.3057	4	9	1	2	5	0	6.38605	11.9092	1.40085	0.580389	1.31968	0	0.002099	-3.43241	down
ONT.3060	54	8	16	4	8	1	86.2117	10.586	22.4136	1.16078	2.11149	0.243682	1.98e-08	-5.10906	down
ONT.3061	348	139	108	51	35	14	555.587	183.931	151.292	14.7999	9.23779	3.41155	3.42e-13	-5.12464	down
ONT.3074	25	10	4	1	16	18	39.9128	13.2324	5.60341	0.290194	4.22299	4.38628	0.001618	-2.91866	down
ONT.3079	87	33	37	34	72	87	138.897	43.667	51.8315	9.86661	19.0034	21.2004	8.85e-06	-2.51286	down
ONT.3082	350	317	182	9	7	2	558.78	419.468	254.955	2.61175	1.84756	0.487365	5.36e-42	-8.09604	down
ONT.3096	186	176	68	61	46	15	296.952	232.891	95.258	17.7019	12.1411	3.65524	1.17e-10	-4.36752	down
ONT.3097	42	38	34	36	23	16	67.0536	50.2832	47.629	10.447	6.07054	3.89892	8.95e-10	-3.25177	down
ONT.3098	13	12	3	4	10	4	20.7547	15.8789	4.20256	1.16078	2.63937	0.97473	2.47e-05	-3.29125	down
ONT.31	2	0	4	61	69	84	3.19303	0	5.60341	17.7019	18.2116	20.4693	0.002866	2.29686	up
ONT.3104	71	60	38	14	54	71	113.352	79.3946	53.2324	4.06272	14.2526	17.3014	5.46e-08	-3.08632	down
ONT.3106	6	2	4	1	3	2	9.57908	2.64649	5.60341	0.290194	0.79181	0.487365	0.000236	-3.59204	down
ONT.311	39	20	12	4	6	1	62.264	26.4649	16.8102	1.16078	1.58362	0.243682	1.12e-11	-5.25552	down
ONT.3114	3	8	3	0	1	1	4.78954	10.586	4.20256	0	0.263937	0.243682	1.36e-05	-5.08487	down
ONT.3127	17	8	6	2	9	4	27.1407	10.586	8.40512	0.580389	2.37543	0.97473	1.65e-06	-3.72727	down
ONT.3129	55	39	19	24	21	34	87.8082	51.6065	26.6162	6.96467	5.54267	8.2852	1.34e-09	-3.25332	down
ONT.3133	26	33	15	3	4	3	41.5093	43.667	21.0128	0.870583	1.05575	0.731047	5.66e-17	-5.50312	down
ONT.3134	5	4	4	4	4	6	7.98257	5.29297	5.60341	1.16078	1.05575	1.46209	0.001292	-2.57843	down
ONT.3144	31	7	3	3	19	12	49.4919	9.2627	4.20256	0.870583	5.0148	2.92419	0.001404	-2.99907	down
ONT.3146	6	4	4	5	4	5	9.57908	5.29297	5.60341	1.45097	1.05575	1.21841	0.000768	-2.66907	down
ONT.3150	11	7	5	0	2	4	17.5617	9.2627	7.00426	0	0.527873	0.97473	3.35e-07	-4.55162	down
ONT.3151	38	26	13	5	14	5	60.6675	34.4043	18.2111	1.45097	3.69511	1.21841	8.69e-11	-4.35137	down
ONT.3152	7	5	2	0	3	5	11.1756	6.61622	2.80171	0	0.79181	1.21841	0.000431	-3.45932	down
ONT.3170	1	27	16	2	1	4	1.59651	35.7276	22.4136	0.580389	0.263937	0.97473	3.66e-07	-5.06265	down
ONT.3174	25	28	26	10	6	15	39.9128	37.0508	36.4222	2.90194	1.58362	3.65524	4.46e-16	-4.06505	down
ONT.3177	46	28	10	4	11	30	73.4396	37.0508	14.0085	1.16078	2.9033	7.31047	1.62e-06	-3.67314	down
ONT.3178	488	414	417	266	94	249	779.098	547.823	584.155	77.1917	24.8101	60.6769	9.59e-14	-3.79064	down
ONT.3180	604	336	138	389	535	589	964.294	444.61	193.318	112.886	141.206	143.529	8.25e-05	-2.28234	down
ONT.3181	111	29	20	18	14	26	177.213	38.374	28.0171	5.2235	3.69511	6.33574	1.25e-08	-4.16318	down
ONT.3182	29	23	9	10	10	9	46.2989	30.4346	12.6077	2.90194	2.63937	2.19314	1.24e-09	-3.75178	down
ONT.3183	24	23	13	15	28	39	38.3163	30.4346	18.2111	4.35292	7.39023	9.50361	4.53e-06	-2.33137	down
ONT.3184	76	111	52	12	5	7	121.335	146.88	72.8443	3.48233	1.31968	1.70578	1.68e-26	-5.91797	down
ONT.3226	7	7	2	49	214	276	11.1756	9.2627	2.80171	14.2195	56.4825	67.2563	0.004442	2.13875	up
ONT.323	36	40	20	1	0	0	57.4745	52.9297	28.0171	0.290194	0	0	9.36e-14	-8.40116	down
ONT.3238	5	22	23	2	7	7	7.98257	29.1114	32.2196	0.580389	1.84756	1.70578	4.61e-09	-4.28446	down
ONT.3239	42	23	18	10	33	29	67.0536	30.4346	25.2154	2.90194	8.70991	7.06679	3.66e-07	-2.98665	down
ONT.324	32	56	22	3	13	6	51.0884	74.1016	30.8188	0.870583	3.43118	1.46209	1.41e-15	-4.97728	down
ONT.3243	2	3	7	340	417	387	3.19303	3.96973	9.80597	98.6661	110.062	94.3051	3.03e-11	3.74874	up
ONT.325	24	31	9	48	45	52	38.3163	41.0205	12.6077	13.9293	11.8772	12.6715	0.004591	-1.54288	down
ONT.3259	12	18	13	10	22	19	19.1582	23.8184	18.2111	2.90194	5.80661	4.62997	1.49e-06	-2.49775	down
ONT.3263	124	95	67	119	342	349	197.968	125.708	93.8571	34.5331	90.2664	85.0452	0.007865	-1.32269	down
ONT.3264	23	10	14	30	44	38	36.7198	13.2324	19.6119	8.70583	11.6132	9.25993	0.004374	-1.51604	down
ONT.3265	13	22	21	13	18	16	20.7547	29.1114	29.4179	3.77253	4.75086	3.89892	8.69e-10	-2.97126	down
ONT.3277	18	19	8	7	10	6	28.7372	25.1416	11.2068	2.03136	2.63937	1.46209	4.28e-09	-3.64306	down
ONT.328	188	206	191	41	100	103	300.144	272.588	267.563	11.898	26.3937	25.0993	2.73e-28	-4.04238	down
ONT.3281	69	67	65	91	121	89	110.159	88.6573	91.0554	26.4077	31.9363	21.6877	1.81e-09	-2.15724	down
ONT.3282	9	11	9	21	29	21	14.3686	14.5557	12.6077	6.09408	7.65416	5.11733	0.0085	-1.43895	down
ONT.3296	241	330	197	55	81	37	384.76	436.67	275.968	15.9607	21.3789	9.01625	7.58e-27	-4.81855	down
ONT.3297	315	283	222	337	248	183	502.902	374.478	310.989	97.7955	65.4563	44.5939	2.85e-09	-2.76332	down
ONT.3298	17	16	15	4	8	6	27.1407	21.1719	21.0128	1.16078	2.11149	1.46209	1.07e-12	-4.11424	down
ONT.3307	8	7	7	3	6	5	12.7721	9.2627	9.80597	0.870583	1.58362	1.21841	2.11e-06	-3.33882	down
ONT.3313	45	27	18	15	41	31	71.8431	35.7276	25.2154	4.35292	10.8214	7.55415	5.49e-07	-2.82001	down
ONT.3325	40	21	31	2	4	9	63.8605	27.7881	43.4264	0.580389	1.05575	2.19314	2.68e-17	-5.32417	down
ONT.3326	13	17	24	2	1	1	20.7547	22.4951	33.6205	0.580389	0.263937	0.243682	7.32e-14	-6.22313	down
ONT.3327	2	1	0	60	135	110	3.19303	1.32324	0	17.4117	35.6315	26.8051	8.43e-05	3.66163	up
ONT.3345	0	0	0	19	70	64	0	0	0	5.5137	18.4756	15.5957	0.002885	5.32542	up
ONT.3360	1	0	1	70	245	188	1.59651	0	1.40085	20.3136	64.6645	45.8123	5.77e-06	4.77572	up
ONT.3371	7	5	5	10	4	8	11.1756	6.61622	7.00426	2.90194	1.05575	1.94946	0.002358	-2.29635	down
ONT.3372	284	186	128	62	57	21	453.41	246.123	179.309	17.9921	15.0444	5.11733	6.08e-15	-4.69987	down
ONT.3373	7	6	10	1	0	0	11.1756	7.93946	14.0085	0.290194	0	0	1.63e-07	-6.45031	down
ONT.3379	335	500	431	959	937	1132	534.832	661.622	603.768	278.296	247.309	275.849	2.23e-07	-1.48217	down
ONT.3395	2	3	0	69	79	80	3.19303	3.96973	0	20.0234	20.851	19.4946	0.000865	2.65442	up
ONT.3402	16	8	4	0	1	2	25.5442	10.586	5.60341	0	0.263937	0.487365	4.49e-08	-5.64886	down
ONT.3415	35	27	6	44	21	42	55.878	35.7276	8.40512	12.7686	5.54267	10.2347	0.004275	-2.03708	down
ONT.3416	1	2	0	156	102	111	1.59651	2.64649	0	45.2703	26.9215	27.0487	2.09e-05	4.00597	up
ONT.342	2	8	6	1	4	0	3.19303	10.586	8.40512	0.290194	1.05575	0	7.01e-05	-4.11906	down
ONT.3424	68	28	4	6	9	12	108.563	37.0508	5.60341	1.74117	2.37543	2.92419	1.53e-07	-4.52778	down
ONT.3425	14	46	15	8	12	5	22.3512	60.8692	21.0128	2.32156	3.16724	1.21841	5.07e-10	-4.17707	down
ONT.3429	156	49	66	55	57	82	249.056	64.8389	92.4563	15.9607	15.0444	19.982	7.51e-09	-3.24606	down
ONT.3435	7	12	8	1	1	4	11.1756	15.8789	11.2068	0.290194	0.263937	0.97473	8.51e-09	-4.75605	down
ONT.3440	27	10	8	5	12	25	43.1059	13.2324	11.2068	1.45097	3.16724	6.09206	8.66e-05	-2.89546	down
ONT.3451	11	13	4	6	1	6	17.5617	17.2022	5.60341	1.74117	0.263937	1.46209	4.42e-06	-3.70716	down
ONT.346	52	144	133	46	94	84	83.0187	190.547	186.313	13.349	24.8101	20.4693	3.56e-12	-3.27949	down
ONT.3467	0	2	5	67	60	70	0	2.64649	7.00426	19.443	15.8362	17.0578	0.009978	2.00695	up
ONT.347	27	33	8	22	8	14	43.1059	43.667	11.2068	6.38428	2.11149	3.41155	3.91e-06	-3.23472	down
ONT.3471	0	0	0	17	82	170	0	0	0	4.93331	21.6428	41.426	0.000794	5.85326	up
ONT.3472	5	10	2	0	0	0	7.98257	13.2324	2.80171	0	0	0	1.36e-05	-7.16152	down
ONT.3473	5	1	1	0	1	1	7.98257	1.32324	1.40085	0	0.263937	0.243682	0.002514	-4.106	down
ONT.3475	8	5	0	5	3	4	12.7721	6.61622	0	1.45097	0.79181	0.97473	0.008246	-2.70273	down
ONT.3477	9	13	4	0	0	0	14.3686	17.2022	5.60341	0	0	0	1.03e-06	-7.74599	down
ONT.348	26	64	44	9	2	0	41.5093	84.6876	61.6375	2.61175	0.527873	0	6.45e-13	-5.94793	down
ONT.3485	51	55	17	14	36	50	81.4222	72.7784	23.8145	4.06272	9.50172	12.1841	3.01e-07	-3.07136	down
ONT.3488	5	1	1	48	93	74	7.98257	1.32324	1.40085	13.9293	24.5461	18.0325	0.007741	2.06467	up
ONT.3496	0	2	2	49	115	116	0	2.64649	2.80171	14.2195	30.3527	28.2672	0.000265	3.17882	up
ONT.3504	16	19	27	10	24	15	25.5442	25.1416	37.823	2.90194	6.33448	3.65524	4.13e-09	-3.06858	down
ONT.3513	39	39	33	25	41	31	62.264	51.6065	46.2281	7.25486	10.8214	7.55415	2.77e-13	-2.93947	down
ONT.3519	8	8	3	1	3	1	12.7721	10.586	4.20256	0.290194	0.79181	0.243682	1.77e-06	-4.45298	down
ONT.352	59	32	31	4	4	7	94.1943	42.3438	43.4264	1.16078	1.05575	1.70578	6e-21	-5.70268	down
ONT.3520	165	23	21	54	90	115	263.425	30.4346	29.4179	15.6705	23.7543	28.0235	0.00286	-2.47735	down
ONT.3522	18	37	47	69	61	41	28.7372	48.96	65.8401	20.0234	16.1001	9.99098	0.000382	-1.91754	down
ONT.3523	47	19	22	22	27	27	75.0361	25.1416	30.8188	6.38428	7.12629	6.57942	4.77e-08	-2.95975	down
ONT.3529	33	16	8	0	4	0	52.6849	21.1719	11.2068	0	1.05575	0	5.22e-10	-6.2216	down
ONT.3550	30	21	13	35	61	56	47.8954	27.7881	18.2111	10.1568	16.1001	13.6462	0.002169	-1.53092	down
ONT.3557	20	14	8	19	16	2	31.9303	18.5254	11.2068	5.5137	4.22299	0.487365	0.001067	-2.74515	down
ONT.3558	20	47	22	56	80	90	31.9303	62.1924	30.8188	16.2509	21.1149	21.9314	0.001996	-1.40181	down
ONT.3559	14	22	17	13	17	4	22.3512	29.1114	23.8145	3.77253	4.48692	0.97473	3.78e-07	-3.26485	down
ONT.3561	5	0	7	3	5	4	7.98257	0	9.80597	0.870583	1.31968	0.97473	0.008901	-2.6407	down
ONT.3562	331	102	104	94	66	43	528.446	134.971	145.689	27.2783	17.4198	10.4783	1.8e-09	-4.03155	down
ONT.3569	71	48	45	10927	9981	7812	113.352	63.5157	63.0384	3170.95	2634.35	1903.65	4.43e-27	4.66462	up
ONT.3570	7	2	2	0	1	3	11.1756	2.64649	2.80171	0	0.263937	0.731047	0.000484	-3.99004	down
ONT.3576	8	2	6	0	0	0	12.7721	2.64649	8.40512	0	0	0	1.54e-05	-7.12829	down
ONT.3583	49	64	74	4	4	0	78.2292	84.6876	103.663	1.16078	1.05575	0	1.14e-27	-7.08578	down
ONT.3587	13	16	7	12	11	10	20.7547	21.1719	9.80597	3.48233	2.9033	2.43682	2.15e-06	-2.81172	down
ONT.3604	6	2	0	77	107	140	9.57908	2.64649	0	22.345	28.2412	34.1155	0.000835	2.44862	up
ONT.3606	5	2	2	2	3	0	7.98257	2.64649	2.80171	0.580389	0.79181	0	0.003302	-3.3217	down
ONT.3608	26	19	9	44	45	32	41.5093	25.1416	12.6077	12.7686	11.8772	7.79784	0.00768	-1.55086	down
ONT.3610	5	7	2	2	6	1	7.98257	9.2627	2.80171	0.580389	1.58362	0.243682	0.000755	-3.20872	down
ONT.3624	19	14	8	637	2187	1155	30.3337	18.5254	11.2068	184.854	577.23	281.453	1.75e-10	3.71423	up
ONT.3646	29	14	11	6	15	23	46.2989	18.5254	15.4094	1.74117	3.95905	5.6047	1.68e-06	-3.07962	down
ONT.3649	7	5	7	1	6	15	11.1756	6.61622	9.80597	0.290194	1.58362	3.65524	0.00231	-2.56131	down
ONT.3664	16	3	7	3	5	1	25.5442	3.96973	9.80597	0.870583	1.31968	0.243682	6.96e-06	-4.09856	down
ONT.3665	11	1	3	0	2	4	17.5617	1.32324	4.20256	0	0.527873	0.97473	0.000563	-3.90982	down
ONT.3666	38	17	6	9	19	15	60.6675	22.4951	8.40512	2.61175	5.0148	3.65524	8.44e-06	-3.22987	down
ONT.3672	4	6	6	1	7	11	6.38605	7.93946	8.40512	0.290194	1.84756	2.68051	0.002656	-2.49143	down
ONT.3682	0	1	0	93	333	330	0	1.32324	0	26.9881	87.8909	80.4152	9.63e-07	5.98968	up
ONT.3683	285	192	77	119	182	108	455.006	254.063	107.866	34.5331	48.0365	26.3177	3.98e-08	-3.1502	down
ONT.3684	1	3	2	0	0	0	1.59651	3.96973	2.80171	0	0	0	0.001314	-5.81305	down
ONT.3685	1	1	0	18	65	49	1.59651	1.32324	0	5.2235	17.1559	11.9404	0.009734	2.96753	up
ONT.369	41	139	191	79	87	115	65.457	183.931	267.563	22.9254	22.9625	28.0235	2.33e-08	-3.09352	down
ONT.3691	25	41	24	8	10	6	39.9128	54.253	33.6205	2.32156	2.63937	1.46209	4.55e-18	-4.57167	down
ONT.3692	20	11	11	6	19	36	31.9303	14.5557	15.4094	1.74117	5.0148	8.77257	0.000709	-2.28094	down
ONT.3699	107	54	21	0	0	0	170.827	71.4551	29.4179	0	0	0	1.73e-12	-10.1314	down
ONT.3701	306	170	116	6	21	16	488.533	224.951	162.499	1.74117	5.54267	3.89892	4.23e-29	-6.48743	down
ONT.3703	199	119	41	82	144	59	317.706	157.466	57.435	23.796	38.0069	14.3773	5.88e-06	-3.02473	down
ONT.3704	166	190	262	82	70	41	265.021	251.416	367.023	23.796	18.4756	9.99098	6.61e-20	-4.32003	down
ONT.3706	16	13	7	12	25	45	25.5442	17.2022	9.80597	3.48233	6.59842	10.9657	0.00962	-1.62406	down
ONT.3718	3	3	1	169	166	321	4.78954	3.96973	1.40085	49.0429	43.8135	78.222	1.38e-07	3.64614	up
ONT.3727	1	5	3	66	151	148	1.59651	6.61622	4.20256	19.1528	39.8544	36.065	0.000326	2.47913	up
ONT.3728	10	3	5	3	2	5	15.9651	3.96973	7.00426	0.870583	0.527873	1.21841	3.93e-05	-3.50362	down
ONT.3729	10	8	14	146	448	273	15.9651	10.586	19.6119	42.3684	118.244	66.5253	0.000692	1.9207	up
ONT.3733	4	1	6	0	3	7	6.38605	1.32324	8.40512	0	0.79181	1.70578	0.009987	-2.82382	down
ONT.374	2	2	5	80	290	313	3.19303	2.64649	7.00426	23.2156	76.5417	76.2726	9.23e-06	3.29383	up
ONT.3747	1	2	7	202	458	446	1.59651	2.64649	9.80597	58.6193	120.883	108.682	4.98e-09	3.88121	up
ONT.3755	6	5	0	220	426	308	9.57908	6.61622	0	63.8428	112.437	75.0542	6.25e-08	3.56146	up
ONT.3760	32	9	3	7	6	6	51.0884	11.9092	4.20256	2.03136	1.58362	1.46209	1.07e-05	-3.83139	down
ONT.3806	0	0	1	49	42	59	0	0	1.40085	14.2195	11.0853	14.3773	0.002122	3.9606	up
ONT.3807	115	119	73	22	44	37	183.599	157.466	102.262	6.38428	11.6132	9.01625	2.89e-26	-4.32287	down
ONT.3814	48	12	10	19	21	29	76.6326	15.8789	14.0085	5.5137	5.54267	7.06679	0.000104	-2.77281	down
ONT.3820	40	50	16	6	4	0	63.8605	66.1622	22.4136	1.74117	1.05575	0	2.01e-13	-5.84828	down
ONT.3821	44	37	22	7	19	15	70.2466	48.96	30.8188	2.03136	5.0148	3.65524	1.53e-14	-4.06711	down
ONT.3822	64	13	16	7	23	33	102.177	17.2022	22.4136	2.03136	6.07054	8.04152	1.71e-05	-3.35027	down
ONT.3823	37	16	14	22	56	27	59.071	21.1719	19.6119	6.38428	14.7805	6.57942	0.000887	-2.11078	down
ONT.383	146	184	237	301	415	608	233.091	243.477	332.002	87.3485	109.534	148.159	5.17e-06	-1.56467	down
ONT.3830	14	6	4	6	4	10	22.3512	7.93946	5.60341	1.74117	1.05575	2.43682	0.0001	-2.97181	down
ONT.3833	4	6	3	1	2	3	6.38605	7.93946	4.20256	0.290194	0.527873	0.731047	7.51e-05	-3.70225	down
ONT.3842	33	59	51	5	5	0	52.6849	78.0713	71.4435	1.45097	1.31968	0	8.18e-22	-6.36683	down
ONT.385	62	45	20	75	91	128	98.9838	59.5459	28.0171	21.7646	24.0182	31.1913	0.002403	-1.573	down
ONT.3850	14	8	2	9	9	13	22.3512	10.586	2.80171	2.61175	2.37543	3.16787	0.001885	-2.35138	down
ONT.3855	27	26	17	9	26	22	43.1059	34.4043	23.8145	2.61175	6.86235	5.36101	3.03e-09	-3.05644	down
ONT.3857	9	15	5	1	7	15	14.3686	19.8486	7.00426	0.290194	1.84756	3.65524	0.000143	-3.06955	down
ONT.386	36	41	9	5	7	21	57.4745	54.253	12.6077	1.45097	1.84756	5.11733	1.16e-08	-4.09823	down
ONT.3861	91	78	13	7	6	11	145.283	103.213	18.2111	2.03136	1.58362	2.68051	8.26e-14	-5.53093	down
ONT.3866	16	6	17	0	1	7	25.5442	7.93946	23.8145	0	0.263937	1.70578	5.19e-08	-4.92375	down
ONT.3867	153	139	92	79	74	55	244.267	183.931	128.878	22.9254	19.5313	13.4025	2.59e-16	-3.57617	down
ONT.3873	35	76	31	31	80	68	55.878	100.567	43.4264	8.99603	21.1149	16.5704	2.22e-06	-2.41164	down
ONT.3874	117	77	59	47	77	126	186.792	101.89	82.6503	13.6391	20.3231	30.704	2.06e-09	-2.82423	down
ONT.3875	15	22	8	1	4	2	23.9477	29.1114	11.2068	0.290194	1.05575	0.487365	1.45e-11	-5.25752	down
ONT.3878	23	16	14	9	4	31	36.7198	21.1719	19.6119	2.61175	1.05575	7.55415	2.41e-05	-3.03431	down
ONT.3890	12	7	9	5	3	13	19.1582	9.2627	12.6077	1.45097	0.79181	3.16787	9.57e-06	-3.14542	down
ONT.3897	5	11	5	4	6	8	7.98257	14.5557	7.00426	1.16078	1.58362	1.94946	4.22e-05	-2.91018	down
ONT.3908	11	13	6	1	5	6	17.5617	17.2022	8.40512	0.290194	1.31968	1.46209	4.79e-08	-4.00241	down
ONT.3917	3	4	4	2	8	4	4.78954	5.29297	5.60341	0.580389	2.11149	0.97473	0.00864	-2.32957	down
ONT.3929	1	9	8	0	2	0	1.59651	11.9092	11.2068	0	0.527873	0	1.13e-05	-5.3329	down
ONT.393	33	30	21	2	6	13	52.6849	39.6973	29.4179	0.580389	1.58362	3.16787	2.29e-15	-4.73464	down
ONT.3938	28	45	27	8	6	3	44.7024	59.5459	37.823	2.32156	1.58362	0.731047	4.55e-19	-5.16829	down
ONT.3939	645	553	228	41	71	59	1029.75	731.754	319.394	11.898	18.7395	14.3773	1.95e-31	-5.76711	down
ONT.3940	17	10	5	9	9	12	27.1407	13.2324	7.00426	2.61175	2.37543	2.92419	1.86e-05	-2.81291	down
ONT.3959	13	5	4	3	1	2	20.7547	6.61622	5.60341	0.870583	0.263937	0.487365	1.52e-06	-4.4123	down
ONT.3961	0	3	0	24	87	50	0	3.96973	0	6.96467	22.9625	12.1841	0.009818	2.76938	up
ONT.3965	10	28	16	252	246	352	15.9651	37.0508	22.4136	73.129	64.9284	85.7762	0.007774	1.21294	up
ONT.3966	8	8	4	4	3	4	12.7721	10.586	5.60341	1.16078	0.79181	0.97473	5.06e-06	-3.50186	down
ONT.3971	51	35	19	4	13	6	81.4222	46.3135	26.6162	1.16078	3.43118	1.46209	2.27e-14	-4.87144	down
ONT.3978	263	155	95	23	21	12	419.883	205.103	133.081	6.67447	5.54267	2.92419	8.55e-24	-5.81866	down
ONT.3985	4	9	6	1	0	1	6.38605	11.9092	8.40512	0.290194	0	0.243682	5.38e-07	-5.51956	down
ONT.3988	17	15	10	0	5	5	27.1407	19.8486	14.0085	0	1.31968	1.21841	1.19e-10	-4.7393	down
ONT.3990	30	29	14	47	38	10	47.8954	38.374	19.6119	13.6391	10.0296	2.43682	0.002177	-2.22165	down
ONT.3994	189	253	138	143	152	96	301.741	334.781	193.318	41.4978	40.1184	23.3935	8.57e-14	-3.24767	down
ONT.3995	3	2	12	2	2	3	4.78954	2.64649	16.8102	0.580389	0.527873	0.731047	7.49e-05	-3.83463	down
ONT.4001	9	9	2	1	4	0	14.3686	11.9092	2.80171	0.290194	1.05575	0	1.54e-05	-4.44978	down
ONT.4015	3	2	2	0	0	1	4.78954	2.64649	2.80171	0	0	0.243682	0.000872	-4.80161	down
ONT.402	9	2	2	2	4	0	14.3686	2.64649	2.80171	0.580389	1.05575	0	0.001401	-3.59181	down
ONT.4024	19	29	3	2	11	13	30.3337	38.374	4.20256	0.580389	2.9033	3.16787	1.46e-05	-3.64784	down
ONT.4026	83	63	33	39	48	46	132.511	83.3643	46.2281	11.3176	12.669	11.2094	3.31e-11	-3.16556	down
ONT.4028	36	31	30	10	20	45	57.4745	41.0205	42.0256	2.90194	5.27873	10.9657	3e-09	-3.17141	down
ONT.4034	129	41	36	47	52	45	205.95	54.253	50.4307	13.6391	13.7247	10.9657	2.14e-07	-3.23858	down
ONT.4037	213	161	137	207	178	194	340.057	213.042	191.917	60.0703	46.9807	47.2744	5.02e-11	-2.55125	down
ONT.4038	8	2	5	2	0	1	12.7721	2.64649	7.00426	0.580389	0	0.243682	1.95e-05	-4.69899	down
ONT.4046	13	10	5	0	2	0	20.7547	13.2324	7.00426	0	0.527873	0	2.28e-08	-6.07293	down
ONT.4047	16	19	9	4	1	5	25.5442	25.1416	12.6077	1.16078	0.263937	1.21841	3.31e-11	-4.75393	down
ONT.4056	8	11	10	13	30	22	12.7721	14.5557	14.0085	3.77253	7.9181	5.36101	0.005237	-1.58864	down
ONT.407	18	10	5	4	8	5	28.7372	13.2324	7.00426	1.16078	2.11149	1.21841	5.93e-07	-3.63686	down
ONT.4070	2	4	1	0	1	0	3.19303	5.29297	1.40085	0	0.263937	0	0.001236	-4.7268	down
ONT.4086	11	14	9	5	6	6	17.5617	18.5254	12.6077	1.45097	1.58362	1.46209	2.71e-09	-3.68208	down
ONT.409	350	254	184	177	240	324	558.78	336.104	257.757	51.3644	63.3448	78.9531	3.77e-13	-2.87617	down
ONT.4093	178	354	264	56	76	105	284.179	468.428	369.825	16.2509	20.0592	25.5866	1.91e-36	-4.48853	down
ONT.4095	1	2	0	44	50	45	1.59651	2.64649	0	12.7686	13.1968	10.9657	0.006637	2.63467	up
ONT.410	939	920	699	537	787	537	1499.13	1217.38	979.196	155.834	207.718	130.857	7.87e-20	-3.19422	down
ONT.4105	3	2	3	0	0	0	4.78954	2.64649	4.20256	0	0	0	0.00035	-6.24374	down
ONT.4117	113	65	37	1076	1321	1876	180.406	86.0108	51.8315	312.249	348.66	457.148	0.003952	1.4712	up
ONT.4119	9	14	9	557	1401	1499	14.3686	18.5254	12.6077	161.638	369.775	365.28	3.56e-15	3.8839	up
ONT.4122	22	13	10	13	18	30	35.1233	17.2022	14.0085	3.77253	4.75086	7.31047	3.38e-05	-2.34215	down
ONT.413	0	1	1	39	141	236	0	1.32324	1.40085	11.3176	37.2151	57.5091	5.73e-05	4.45609	up
ONT.4137	33	12	7	13	18	48	52.6849	15.8789	9.80597	3.77253	4.75086	11.6968	0.00314	-2.21439	down
ONT.4143	10	9	5	10	13	23	15.9651	11.9092	7.00426	2.90194	3.43118	5.6047	0.003555	-1.82913	down
ONT.4149	15	9	0	3	11	8	23.9477	11.9092	0	0.870583	2.9033	1.94946	0.005625	-2.79303	down
ONT.4156	11	9	3	3	1	6	17.5617	11.9092	4.20256	0.870583	0.263937	1.46209	6.75e-06	-3.83354	down
ONT.4157	213	144	73	10	9	1	340.057	190.547	102.262	2.90194	2.37543	0.243682	2.84e-21	-6.90011	down
ONT.4163	3	6	3	3	1	0	4.78954	7.93946	4.20256	0.870583	0.263937	0	0.000232	-3.96274	down
ONT.4164	2	4	8	4	2	0	3.19303	5.29297	11.2068	1.16078	0.527873	0	0.000548	-3.63093	down
ONT.4165	6	6	4	6	6	2	9.57908	7.93946	5.60341	1.74117	1.58362	0.487365	0.000559	-2.80685	down
ONT.4167	2	1	1	87	175	174	3.19303	1.32324	1.40085	25.2469	46.1889	42.4007	3.92e-06	3.80073	up
ONT.4183	1	2	3	363	879	729	1.59651	2.64649	4.20256	105.341	232	177.644	4.23e-14	5.388	up
ONT.4184	117	44	25	50	47	45	186.792	58.2227	35.0213	14.5097	12.405	10.9657	1.83e-06	-3.09825	down
ONT.4185	7	2	2	3	2	2	11.1756	2.64649	2.80171	0.870583	0.527873	0.487365	0.001315	-3.22425	down
ONT.4190	7	3	6	0	4	4	11.1756	3.96973	8.40512	0	1.05575	0.97473	7.46e-05	-3.6538	down
ONT.4192	9	4	3	4	3	5	14.3686	5.29297	4.20256	1.16078	0.79181	1.21841	0.00022	-3.07777	down
ONT.4200	40	22	20	78	48	86	63.8605	29.1114	28.0171	22.6352	12.669	20.9567	0.009787	-1.37951	down
ONT.4201	73	48	15	22	38	18	116.546	63.5157	21.0128	6.38428	10.0296	4.38628	1.69e-07	-3.4839	down
ONT.4206	65	73	42	19	50	40	103.773	96.5968	58.8358	5.5137	13.1968	9.7473	1.83e-14	-3.48136	down
ONT.4208	16	13	30	419	651	656	25.5442	17.2022	42.0256	121.591	171.823	159.856	2.66e-06	2.05945	up
ONT.4210	5	4	1	196	201	189	7.98257	5.29297	1.40085	56.8781	53.0513	46.056	1.07e-06	3.05457	up
ONT.4211	3	2	2	1	1	0	4.78954	2.64649	2.80171	0.290194	0.263937	0	0.001568	-4.07311	down
ONT.4214	1	19	7	434	479	677	1.59651	25.1416	9.80597	125.944	126.426	164.973	2.64e-06	3.06923	up
ONT.4224	30	22	18	284	502	685	47.8954	29.1114	25.2154	82.4152	132.496	166.923	0.000452	1.54743	up
ONT.4226	4	7	4	2	1	2	6.38605	9.2627	5.60341	0.580389	0.263937	0.487365	1.09e-05	-4.11154	down
ONT.4227	3	48	11	4	4	1	4.78954	63.5157	15.4094	1.16078	1.05575	0.243682	1.82e-07	-5.10474	down
ONT.424	7089	9366	5523	4113	4231	21209	11317.7	12393.5	7736.91	1193.57	1116.72	5168.26	0.000136	-2.39677	down
ONT.425	6	3	4	1	3	5	9.57908	3.96973	5.60341	0.290194	0.79181	1.21841	0.000361	-3.2036	down
ONT.4250	10	4	4	9	10	6	15.9651	5.29297	5.60341	2.61175	2.63937	1.46209	0.00366	-2.2137	down
ONT.4253	0	0	5	54	240	186	0	0	7.00426	15.6705	63.3448	45.3249	0.000238	3.54632	up
ONT.4258	2	4	13	6	7	6	3.19303	5.29297	18.2111	1.74117	1.84756	1.46209	0.001479	-2.64064	down
ONT.4259	35	30	7	34	31	8	55.878	39.6973	9.80597	9.86661	8.18204	1.94946	0.001339	-2.56914	down
ONT.4269	13	4	4	3	0	12	20.7547	5.29297	5.60341	0.870583	0	2.92419	0.00251	-3.16604	down
ONT.4270	154	113	38	29	13	32	245.863	149.526	53.2324	8.41564	3.43118	7.79784	2.03e-13	-4.69574	down
ONT.4271	57	30	16	1	2	1	91.0012	39.6973	22.4136	0.290194	0.527873	0.243682	9.84e-16	-7.10952	down
ONT.4278	17	5	5	2	2	1	27.1407	6.61622	7.00426	0.580389	0.527873	0.243682	1.67e-07	-4.9349	down
ONT.4294	11	13	8	138	181	229	17.5617	17.2022	11.2068	40.0468	47.7726	55.8033	0.003274	1.29891	up
ONT.4297	0	1	0	52	34	22	0	1.32324	0	15.0901	8.97385	5.36101	0.00942	3.56705	up
ONT.4299	27	26	22	454	679	1223	43.1059	34.4043	30.8188	131.748	179.213	298.024	8.52e-07	2.11998	up
ONT.430	13	6	6	1	3	3	20.7547	7.93946	8.40512	0.290194	0.79181	0.731047	9.42e-08	-4.45845	down
ONT.4308	251	66	39	93	58	4	400.725	87.3341	54.6332	26.9881	15.3083	0.97473	0.000326	-3.64	down
ONT.431	13	10	5	0	1	3	20.7547	13.2324	7.00426	0	0.263937	0.731047	1.52e-08	-5.32656	down
ONT.4315	12	3	7	5	11	2	19.1582	3.96973	9.80597	1.45097	2.9033	0.487365	0.000752	-2.9308	down
ONT.4319	12	22	17	4	2	2	19.1582	29.1114	23.8145	1.16078	0.527873	0.487365	7.62e-14	-5.24593	down
ONT.4326	0	0	0	27	25	38	0	0	0	7.83525	6.59842	9.25993	0.009193	4.80208	up
ONT.433	11	1	1	3	0	0	17.5617	1.32324	1.40085	0.870583	0	0	0.002597	-4.19389	down
ONT.4331	7	17	10	9	1	5	11.1756	22.4951	14.0085	2.61175	0.263937	1.21841	2.2e-06	-3.72364	down
ONT.4334	36	28	13	3	3	6	57.4745	37.0508	18.2111	0.870583	0.79181	1.46209	3.67e-15	-5.33322	down
ONT.4335	84	28	10	643	1402	1750	134.107	37.0508	14.0085	186.595	370.039	426.444	0.006984	2.01464	up
ONT.4347	23	15	6	11	25	51	36.7198	19.8486	8.40512	3.19214	6.59842	12.4278	0.009275	-1.83971	down
ONT.4356	0	0	0	64	29	72	0	0	0	18.5724	7.65416	17.5451	0.001917	5.48478	up
ONT.4359	56	88	42	29	22	11	89.4047	116.445	58.8358	8.41564	5.80661	2.68051	1.03e-13	-4.18616	down
ONT.4360	43	14	6	1	0	0	68.6501	18.5254	8.40512	0.290194	0	0	8.03e-10	-7.68184	down
ONT.4380	41	36	15	472	498	642	65.457	47.6367	21.0128	136.972	131.44	156.444	0.004261	1.33546	up
ONT.4396	3	3	1	0	0	3	4.78954	3.96973	1.40085	0	0	0.731047	0.00568	-3.65141	down
ONT.4401	2	3	3	0	1	1	3.19303	3.96973	4.20256	0	0.263937	0.243682	0.000599	-4.31136	down
ONT.4404	8	2	3	3	3	2	12.7721	2.64649	4.20256	0.870583	0.79181	0.487365	0.00051	-3.29686	down
ONT.4416	16	9	9	3	2	3	25.5442	11.9092	12.6077	0.870583	0.527873	0.731047	4.65e-10	-4.70328	down
ONT.4421	4	28	13	6	4	9	6.38605	37.0508	18.2111	1.74117	1.05575	2.19314	3.59e-07	-3.84326	down
ONT.4426	128	43	10	30	43	26	204.354	56.8995	14.0085	8.70583	11.3493	6.33574	1.55e-05	-3.53086	down
ONT.4427	14	5	7	3	5	1	22.3512	6.61622	9.80597	0.870583	1.31968	0.243682	9.95e-07	-4.12072	down
ONT.4428	53	16	10	17	15	4	84.6152	21.1719	14.0085	4.93331	3.95905	0.97473	9.29e-06	-3.70738	down
ONT.4431	15	16	13	7	8	5	23.9477	21.1719	18.2111	2.03136	2.11149	1.21841	5.51e-11	-3.81346	down
ONT.4439	26	36	22	18	56	67	41.5093	47.6367	30.8188	5.2235	14.7805	16.3267	8.31e-05	-2.04806	down
ONT.4448	2	6	3	112	163	180	3.19303	7.93946	4.20256	32.5018	43.0217	43.8628	1.69e-05	2.54384	up
ONT.4452	10	15	26	1708	2007	2248	15.9651	19.8486	36.4222	495.652	529.721	547.798	4.26e-23	4.0664	up
ONT.4487	11	11	15	3	3	6	17.5617	14.5557	21.0128	0.870583	0.79181	1.46209	8.1e-11	-4.29819	down
ONT.4491	4	7	7	223	441	859	6.38605	9.2627	9.80597	64.7134	116.396	209.323	8.22e-09	3.48359	up
ONT.4495	3	0	3	91	219	228	4.78954	0	4.20256	26.4077	57.8021	55.5596	4.09e-06	3.52838	up
ONT.4507	1	1	1	128	144	200	1.59651	1.32324	1.40085	37.1449	38.0069	48.7365	9.08e-07	4.30212	up
ONT.4516	31	17	18	16	46	14	49.4919	22.4951	25.2154	4.64311	12.1411	3.41155	9.6e-05	-2.52113	down
ONT.4518	20	8	6	111	514	299	31.9303	10.586	8.40512	32.2116	135.663	72.861	0.009034	1.85837	up
ONT.4520	17	9	19	6	5	11	27.1407	11.9092	26.6162	1.74117	1.31968	2.68051	1.54e-09	-3.74899	down
ONT.4548	2	0	4	74	239	240	3.19303	0	5.60341	21.4744	63.0809	58.4838	1.5e-05	3.53705	up
ONT.4551	174	96	38	111	213	143	277.793	127.031	53.2324	32.2116	56.2185	34.8466	0.000488	-2.15937	down
ONT.4560	39	22	12	17	5	8	62.264	29.1114	16.8102	4.93331	1.31968	1.94946	9.31e-08	-3.87323	down
ONT.4561	64	37	44	29	76	62	102.177	48.96	61.6375	8.41564	20.0592	15.1083	8.27e-08	-2.58621	down
ONT.4563	60	95	54	2776	4835	3852	95.7908	125.708	75.646	805.58	1276.13	938.665	1.53e-16	2.98948	up
ONT.4567	3	7	6	6	5	1	4.78954	9.2627	8.40512	1.74117	1.31968	0.243682	0.000747	-2.96249	down
ONT.4571	126	62	36	102	91	83	201.161	82.0411	50.4307	29.5998	24.0182	20.2256	3.16e-05	-2.41656	down
ONT.458	2213	1277	544	32	26	3	3533.08	1689.78	762.064	9.28622	6.86235	0.731047	5.85e-25	-8.37197	down
ONT.4590	22	19	6	1	3	2	35.1233	25.1416	8.40512	0.290194	0.79181	0.487365	4.58e-11	-5.51571	down
ONT.4592	5	1	1	137	271	338	7.98257	1.32324	1.40085	39.7566	71.5268	82.3647	1.37e-07	3.7812	up
ONT.4597	2	11	12	13	6	5	3.19303	14.5557	16.8102	3.77253	1.58362	1.21841	0.001618	-2.6099	down
ONT.4600	6	2	4	0	1	3	9.57908	2.64649	5.60341	0	0.263937	0.731047	0.000143	-4.12343	down
ONT.4612	8	3	4	72	582	668	12.7721	3.96973	5.60341	20.894	153.611	162.78	2.8e-05	3.4201	up
ONT.4618	68	68	29	21	25	7	108.563	89.9805	40.6247	6.09408	6.59842	1.70578	2.26e-11	-4.24585	down
ONT.462	18	7	5	3	7	0	28.7372	9.2627	7.00426	0.870583	1.84756	0	1.73e-05	-4.11056	down
ONT.4621	2	0	0	36	103	126	3.19303	0	0	10.447	27.1855	30.704	0.000381	3.87759	up
ONT.4625	0	0	0	30	51	93	0	0	0	8.70583	13.4608	22.6625	0.001844	5.49164	up
ONT.4627	3	3	1	103	157	140	4.78954	3.96973	1.40085	29.89	41.4381	34.1155	1.28e-05	2.97975	up
ONT.4649	10	6	7	2	0	0	15.9651	7.93946	9.80597	0.580389	0	0	1.02e-07	-5.77069	down
ONT.4651	11	6	5	10	7	18	17.5617	7.93946	7.00426	2.90194	1.84756	4.38628	0.002771	-2.07932	down
ONT.4653	41	12	4	3	11	2	65.457	15.8789	5.60341	0.870583	2.9033	0.487365	3.87e-06	-4.40011	down
ONT.4665	3	5	2	132	63	103	4.78954	6.61622	2.80171	38.3057	16.628	25.0993	0.003553	2.1274	up
ONT.4667	2	5	2	2	4	4	3.19303	6.61622	2.80171	0.580389	1.05575	0.97473	0.009673	-2.485	down
ONT.4669	147	114	52	58	79	109	234.687	150.85	72.8443	16.8313	20.851	26.5614	2.33e-10	-3.11723	down
ONT.4674	20	13	12	28	20	40	31.9303	17.2022	16.8102	8.12544	5.27873	9.7473	0.000821	-1.79036	down
ONT.4675	14	23	19	19	16	3	22.3512	30.4346	26.6162	5.5137	4.22299	0.731047	1.33e-05	-3.12385	down
ONT.4677	8	2	6	7	6	1	12.7721	2.64649	8.40512	2.03136	1.58362	0.243682	0.003454	-2.76081	down
ONT.4678	0	1	0	559	343	250	0	1.32324	0	162.219	90.5303	60.9206	2.93e-08	6.68149	up
ONT.4680	1	4	2	86	93	91	1.59651	5.29297	2.80171	24.9567	24.5461	22.1751	0.000544	2.45547	up
ONT.4681	19	7	7	2	4	1	30.3337	9.2627	9.80597	0.580389	1.05575	0.243682	2.1e-08	-4.8021	down
ONT.4683	21	23	7	10	29	15	33.5268	30.4346	9.80597	2.90194	7.65416	3.65524	4.93e-05	-2.63756	down
ONT.4686	955	850	551	220	175	142	1524.67	1124.76	771.87	63.8428	46.1889	34.6029	3.14e-27	-4.7964	down
ONT.4689	126	71	49	23	21	7	201.161	93.9503	68.6418	6.67447	5.54267	1.70578	5.43e-14	-4.8659	down
ONT.4692	66	17	6	6	10	20	105.37	22.4951	8.40512	1.74117	2.63937	4.87365	2.87e-06	-4.02107	down
ONT.4698	2	2	1	0	0	1	3.19303	2.64649	1.40085	0	0	0.243682	0.005124	-4.30037	down
ONT.4707	25	26	15	5	7	19	39.9128	34.4043	21.0128	1.45097	1.84756	4.62997	6.69e-11	-3.83972	down
ONT.4709	63	53	35	16	19	36	100.58	70.1319	49.0298	4.64311	5.0148	8.77257	1.44e-16	-3.85329	down
ONT.4710	28	33	9	19	11	4	44.7024	43.667	12.6077	5.5137	2.9033	0.97473	2.71e-06	-3.57652	down
ONT.4711	14	20	9	10	17	10	22.3512	26.4649	12.6077	2.90194	4.48692	2.43682	4.29e-07	-2.91464	down
ONT.4714	1	2	0	27	159	131	1.59651	2.64649	0	7.83525	41.9659	31.9224	0.000507	3.62783	up
ONT.4726	501	484	376	588	763	807	799.853	640.45	526.721	170.634	201.384	196.652	2.77e-13	-2.10376	down
ONT.4735	14	8	5	7	20	20	22.3512	10.586	7.00426	2.03136	5.27873	4.87365	0.003353	-1.98151	down
ONT.4752	47	88	44	9	13	28	75.0361	116.445	61.6375	2.61175	3.43118	6.82311	1.34e-19	-4.57156	down
ONT.4756	19	17	12	13	5	12	30.3337	22.4951	16.8102	3.77253	1.31968	2.92419	2.11e-08	-3.35719	down
ONT.4765	147	124	56	31	55	51	234.687	164.082	78.4477	8.99603	14.5165	12.4278	2.44e-16	-3.99913	down
ONT.4769	8	1	2	0	4	2	12.7721	1.32324	2.80171	0	1.05575	0.487365	0.003255	-3.44293	down
ONT.4770	2	1	3	0	0	1	3.19303	1.32324	4.20256	0	0	0.243682	0.002241	-4.56446	down
ONT.4774	76	52	18	63	80	179	121.335	68.8086	25.2154	18.2823	21.1149	43.6191	0.00823	-1.67588	down
ONT.4781	0	0	0	33	43	19	0	0	0	9.57642	11.3493	4.62997	0.008198	4.86983	up
ONT.4782	1	1	7	124	352	264	1.59651	1.32324	9.80597	35.9841	92.9057	64.3322	4.26e-06	3.43981	up
ONT.4784	10	7	5	2	3	2	15.9651	9.2627	7.00426	0.580389	0.79181	0.487365	2.32e-07	-4.25257	down
ONT.4789	12	12	7	9	3	15	19.1582	15.8789	9.80597	2.61175	0.79181	3.65524	3e-05	-2.90289	down
ONT.4792	5	6	7	208	125	266	7.98257	7.93946	9.80597	60.3605	32.9921	64.8195	9.05e-05	2.25606	up
ONT.4795	61	17	15	22	31	5	97.3873	22.4951	21.0128	6.38428	8.18204	1.21841	8.36e-05	-3.29213	down
ONT.4811	17	16	7	10	10	6	27.1407	21.1719	9.80597	2.90194	2.63937	1.46209	2.87e-07	-3.28238	down
ONT.4813	19	8	7	0	18	11	30.3337	10.586	9.80597	0	4.75086	2.68051	0.001976	-2.95645	down
ONT.4814	5	5	3	5	3	4	7.98257	6.61622	4.20256	1.45097	0.79181	0.97473	0.000999	-2.75077	down
ONT.4828	4	3	1	208	215	194	6.38605	3.96973	1.40085	60.3605	56.7464	47.2744	1.87e-07	3.43461	up
ONT.4842	33	23	11	36	20	7	52.6849	30.4346	15.4094	10.447	5.27873	1.70578	0.000569	-2.66009	down
ONT.4857	44	24	13	20	32	20	70.2466	31.7578	18.2111	5.80389	8.44598	4.87365	1.51e-06	-2.8945	down
ONT.4859	11	33	53	11	9	10	17.5617	43.667	74.2452	3.19214	2.37543	2.43682	2.04e-11	-4.31052	down
ONT.486	5	4	3	7	3	5	7.98257	5.29297	4.20256	2.03136	0.79181	1.21841	0.006518	-2.31939	down
ONT.4873	5	12	6	9	7	2	7.98257	15.8789	8.40512	2.61175	1.84756	0.487365	0.000256	-2.91742	down
ONT.4874	16	2	4	1	3	7	25.5442	2.64649	5.60341	0.290194	0.79181	1.70578	0.000187	-3.68196	down
ONT.4875	21	5	5	2	6	2	33.5268	6.61622	7.00426	0.580389	1.58362	0.487365	2.45e-06	-4.23702	down
ONT.4878	51	56	15	11	7	2	81.4222	74.1016	21.0128	3.19214	1.84756	0.487365	1.28e-11	-5.10727	down
ONT.4879	44	8	5	1	8	6	70.2466	10.586	7.00426	0.290194	2.11149	1.46209	1.89e-06	-4.56115	down
ONT.4890	26	19	11	9	11	33	41.5093	25.1416	15.4094	2.61175	2.9033	8.04152	6.23e-06	-2.86572	down
ONT.4891	21	26	19	301	339	388	33.5268	34.4043	26.6162	87.3485	89.4745	94.5488	0.000889	1.18909	up
ONT.4896	5	5	2	1	1	9	7.98257	6.61622	2.80171	0.290194	0.263937	2.19314	0.006053	-2.81555	down
ONT.4902	1	9	12	2	1	2	1.59651	11.9092	16.8102	0.580389	0.263937	0.487365	4.33e-06	-4.57384	down
ONT.4903	10	5	2	11	4	7	15.9651	6.61622	2.80171	3.19214	1.05575	1.70578	0.008688	-2.26633	down
ONT.4929	1	4	2	2	1	2	1.59651	5.29297	2.80171	0.580389	0.263937	0.487365	0.008849	-2.9803	down
ONT.4936	6	9	3	1	2	1	9.57908	11.9092	4.20256	0.290194	0.527873	0.243682	1.65e-06	-4.64711	down
ONT.4938	1	0	1	76	190	185	1.59651	0	1.40085	22.0548	50.148	45.0812	6.18e-06	4.65343	up
ONT.4957	43	24	15	11	24	24	68.6501	31.7578	21.0128	3.19214	6.33448	5.84838	1.93e-08	-3.2391	down
ONT.496	47	23	16	28	19	21	75.0361	30.4346	22.4136	8.12544	5.0148	5.11733	4.89e-07	-3.03044	down
ONT.4961	0	2	0	26	48	56	0	2.64649	0	7.54506	12.669	13.6462	0.007277	2.98854	up
ONT.4982	173	57	54	56	110	28	276.197	75.4249	75.646	16.2509	29.033	6.82311	6.42e-06	-3.23062	down
ONT.4994	0	0	0	43	88	45	0	0	0	12.4784	23.2264	10.9657	0.001553	5.55943	up
ONT.5000	2	2	1	1	0	1	3.19303	2.64649	1.40085	0.290194	0	0.243682	0.009913	-3.58883	down
ONT.5027	6	10	5	7	5	2	9.57908	13.2324	7.00426	2.03136	1.31968	0.487365	5.27e-05	-3.16809	down
ONT.503	41	15	9	9	3	7	65.457	19.8486	12.6077	2.61175	0.79181	1.70578	1.93e-08	-4.38267	down
ONT.5031	4	5	2	1	2	6	6.38605	6.61622	2.80171	0.290194	0.527873	1.46209	0.002203	-2.95023	down
ONT.5034	5	3	2	1	2	4	7.98257	3.96973	2.80171	0.290194	0.527873	0.97473	0.001535	-3.14709	down
ONT.5046	3	0	1	32	95	110	4.78954	0	1.40085	9.28622	25.074	26.8051	0.002045	2.87621	up
ONT.5073	26	14	9	14	51	28	41.5093	18.5254	12.6077	4.06272	13.4608	6.82311	0.005576	-1.85413	down
ONT.5079	145	124	67	113	318	453	231.494	164.082	93.8571	32.792	83.9319	110.388	0.00871	-1.44186	down
ONT.5082	14	22	14	25	12	23	22.3512	29.1114	19.6119	7.25486	3.16724	5.6047	1.11e-05	-2.42311	down
ONT.5090	1	1	1	72	44	39	1.59651	1.32324	1.40085	20.894	11.6132	9.50361	0.005367	2.81738	up
ONT.5097	11	7	6	7	6	18	17.5617	9.2627	8.40512	2.03136	1.58362	4.38628	0.000551	-2.3894	down
ONT.5103	41	28	6	28	54	59	65.457	37.0508	8.40512	8.12544	14.2526	14.3773	0.006658	-1.86752	down
ONT.5104	31	13	16	13	16	15	49.4919	17.2022	22.4136	3.77253	4.22299	3.65524	2.09e-08	-3.17984	down
ONT.5105	26	5	4	12	15	8	41.5093	6.61622	5.60341	3.48233	3.95905	1.94946	0.00168	-2.6768	down
ONT.5108	5	7	11	7	17	14	7.98257	9.2627	15.4094	2.03136	4.48692	3.41155	0.001956	-2.01524	down
ONT.5110	4	14	2	0	2	1	6.38605	18.5254	2.80171	0	0.527873	0.243682	5.76e-06	-5.06548	down
ONT.5113	13	8	4	2	9	5	20.7547	10.586	5.60341	0.580389	2.37543	1.21841	2.07e-05	-3.33598	down
ONT.5118	1	4	7	3	7	3	1.59651	5.29297	9.80597	0.870583	1.84756	0.731047	0.007482	-2.50398	down
ONT.5119	7	8	17	452	616	744	11.1756	10.586	23.8145	131.168	162.585	181.3	2.74e-11	3.00233	up
ONT.5121	33	22	6	6	9	5	52.6849	29.1114	8.40512	1.74117	2.37543	1.21841	8.13e-09	-4.24468	down
ONT.5144	110	137	72	15	21	12	175.617	181.284	100.861	4.35292	5.54267	2.92419	2.58e-31	-5.40813	down
ONT.515	2	2	2	45	85	67	3.19303	2.64649	2.80171	13.0587	22.4346	16.3267	0.004526	2.18097	up
ONT.5152	6	1	6	0	1	1	9.57908	1.32324	8.40512	0	0.263937	0.243682	4.07e-05	-4.994	down
ONT.5153	25	9	7	1	0	1	39.9128	11.9092	9.80597	0.290194	0	0.243682	1.51e-09	-6.58335	down
ONT.5162	5	11	4	3	8	8	7.98257	14.5557	5.60341	0.870583	2.11149	1.94946	0.000196	-2.76833	down
ONT.5179	25	5	1	0	2	1	39.9128	6.61622	1.40085	0	0.527873	0.243682	3.58e-06	-5.64284	down
ONT.5180	6	4	2	3	5	1	9.57908	5.29297	2.80171	0.870583	1.31968	0.243682	0.001736	-2.9987	down
ONT.5181	17	5	3	1	8	3	27.1407	6.61622	4.20256	0.290194	2.11149	0.731047	9.55e-05	-3.69949	down
ONT.5184	41	20	12	13	15	4	65.457	26.4649	16.8102	3.77253	3.95905	0.97473	2.02e-07	-3.80496	down
ONT.5191	2	0	1	41	74	42	3.19303	0	1.40085	11.898	19.5313	10.2347	0.005153	2.76718	up
ONT.5192	6	7	7	1	3	13	9.57908	9.2627	9.80597	0.290194	0.79181	3.16787	0.000452	-2.97418	down
ONT.5197	62	18	13	732	1654	2062	98.9838	23.8184	18.2111	212.422	436.551	502.473	9.16e-05	2.62951	up
ONT.520	7	6	10	1	6	2	11.1756	7.93946	14.0085	0.290194	1.58362	0.487365	1.03e-06	-3.97968	down
ONT.5205	16	4	5	0	0	6	25.5442	5.29297	7.00426	0	0	1.46209	3.19e-05	-4.62468	down
ONT.5206	14	6	1	4	5	11	22.3512	7.93946	1.40085	1.16078	1.31968	2.68051	0.002039	-2.78713	down
ONT.5209	2	1	0	31	62	67	3.19303	1.32324	0	8.99603	16.3641	16.3267	0.004441	2.76274	up
ONT.521	9	13	6	5	15	17	14.3686	17.2022	8.40512	1.45097	3.95905	4.1426	0.000262	-2.35113	down
ONT.5216	8	3	2	3	3	5	12.7721	3.96973	2.80171	0.870583	0.79181	1.21841	0.001273	-2.9081	down
ONT.5218	31	4	5	2	3	6	49.4919	5.29297	7.00426	0.580389	0.79181	1.46209	2.28e-06	-4.4907	down
ONT.5228	3	3	4	111	140	132	4.78954	3.96973	5.60341	32.2116	36.9511	32.1661	5.53e-05	2.44482	up
ONT.5230	3	2	2	96	222	173	4.78954	2.64649	2.80171	27.8587	58.5939	42.1571	5.1e-06	3.2351	up
ONT.524	20	18	4	12	20	15	31.9303	23.8184	5.60341	3.48233	5.27873	3.65524	0.000141	-2.5506	down
ONT.5244	60	24	24	20	20	27	95.7908	31.7578	33.6205	5.80389	5.27873	6.57942	1.14e-09	-3.43172	down
ONT.5247	14	27	18	16	17	22	22.3512	35.7276	25.2154	4.64311	4.48692	5.36101	3.2e-09	-2.82297	down
ONT.5250	34	17	16	16	16	1	54.2814	22.4951	22.4136	4.64311	4.22299	0.243682	2.41e-05	-3.56167	down
ONT.5266	44	30	12	1	1	3	70.2466	39.6973	16.8102	0.290194	0.263937	0.731047	8.45e-15	-6.60585	down
ONT.5267	114	44	38	26	133	168	182.002	58.2227	53.2324	7.54506	35.1036	40.9387	0.003337	-2.10895	down
ONT.5268	12	13	4	1	13	16	19.1582	17.2022	5.60341	0.290194	3.43118	3.89892	0.001243	-2.70377	down
ONT.527	10	1	5	0	0	0	15.9651	1.32324	7.00426	0	0	0	2.31e-05	-7.06586	down
ONT.5270	33	20	12	1	2	0	52.6849	26.4649	16.8102	0.290194	0.527873	0	4.19e-13	-6.79926	down
ONT.5275	5	5	6	2	1	1	7.98257	6.61622	8.40512	0.580389	0.263937	0.243682	2.85e-06	-4.48518	down
ONT.5282	8	10	9	4	8	14	12.7721	13.2324	12.6077	1.16078	2.11149	3.41155	1.1e-05	-2.79955	down
ONT.5298	50	45	21	52	62	40	79.8257	59.5459	29.4179	15.0901	16.3641	9.7473	8.35e-06	-2.30037	down
ONT.5302	10	4	2	648	401	307	15.9651	5.29297	2.80171	188.046	105.839	74.8105	4.01e-07	3.59114	up
ONT.5303	60	82	61	2052	1883	1497	95.7908	108.506	85.452	595.479	496.993	364.793	3.2e-07	2.01159	up
ONT.5304	363	383	525	18260	23607	14186	579.534	506.802	735.448	5298.95	6230.75	3456.88	7.44e-12	2.70431	up
ONT.5305	104	69	45	2466	2333	1516	166.037	91.3038	63.0384	715.62	615.764	369.423	5.29e-05	2.09338	up
ONT.5306	6	3	4	295	592	201	9.57908	3.96973	5.60341	85.6074	156.25	48.9802	2.9e-07	3.53208	up
ONT.5312	237	165	123	90	180	221	378.374	218.335	172.305	26.1175	47.5086	53.8538	5.42e-11	-2.89988	down
ONT.5318	15	4	17	12	8	0	23.9477	5.29297	23.8145	3.48233	2.11149	0	0.001134	-3.30002	down
ONT.532	11	13	12	21	21	12	17.5617	17.2022	16.8102	6.09408	5.54267	2.92419	0.000255	-2.09848	down
ONT.5325	0	1	2	54	79	64	0	1.32324	2.80171	15.6705	20.851	15.5957	0.000963	3.10557	up
ONT.5326	11	5	6	0	3	6	17.5617	6.61622	8.40512	0	0.79181	1.46209	6.26e-06	-3.96926	down
ONT.5328	27	12	6	8	30	38	43.1059	15.8789	8.40512	2.32156	7.9181	9.25993	0.005935	-2.0602	down
ONT.5329	10	28	24	4	5	4	15.9651	37.0508	33.6205	1.16078	1.31968	0.97473	5.25e-14	-4.87104	down
ONT.5331	32	13	7	7	16	3	51.0884	17.2022	9.80597	2.03136	4.22299	0.731047	9.54e-06	-3.63076	down
ONT.5334	1	0	0	60	37	111	1.59651	0	0	17.4117	9.76566	27.0487	0.000834	4.32223	up
ONT.5335	33	12	16	0	0	0	52.6849	15.8789	22.4136	0	0	0	3.89e-09	-8.84021	down
ONT.5340	4	3	2	0	0	0	6.38605	3.96973	2.80171	0	0	0	0.000213	-6.39635	down
ONT.5350	3	4	1	0	1	3	4.78954	5.29297	1.40085	0	0.263937	0.731047	0.003191	-3.5114	down
ONT.5351	49	28	26	29	42	40	78.2292	37.0508	36.4222	8.41564	11.0853	9.7473	1.26e-08	-2.65493	down
ONT.5353	3	9	3	1	4	4	4.78954	11.9092	4.20256	0.290194	1.05575	0.97473	0.000194	-3.3537	down
ONT.5355	980	1262	752	759	2419	1009	1564.58	1669.93	1053.44	220.258	638.463	245.876	1.05e-05	-2.2586	down
ONT.5357	81	34	30	14	19	55	129.318	44.9903	42.0256	4.06272	5.0148	13.4025	4.99e-08	-3.52153	down
ONT.5358	7	15	11	0	5	6	11.1756	19.8486	15.4094	0	1.31968	1.46209	2.7e-08	-4.2467	down
ONT.5362	2	3	5	0	0	0	3.19303	3.96973	7.00426	0	0	0	0.000142	-6.51814	down
ONT.5368	21	29	15	0	2	2	33.5268	38.374	21.0128	0	0.527873	0.487365	4.46e-15	-6.51201	down
ONT.5370	135	84	53	1079	1603	2051	215.529	111.152	74.2452	313.12	423.091	499.793	0.006905	1.28114	up
ONT.538	10	13	7	2	3	19	15.9651	17.2022	9.80597	0.580389	0.79181	4.62997	0.000187	-3.07302	down
ONT.5382	2	9	19	338	199	310	3.19303	11.9092	26.6162	98.0857	52.5234	75.5416	0.002527	2.05647	up
ONT.5393	59	56	16	0	8	4	94.1943	74.1016	22.4136	0	2.11149	0.97473	7.3e-14	-6.03228	down
ONT.5403	72	20	13	4	4	1	114.949	26.4649	18.2111	1.16078	1.05575	0.243682	7.51e-12	-6.01599	down
ONT.5405	52	11	13	7	9	12	83.0187	14.5557	18.2111	2.03136	2.37543	2.92419	2.98e-08	-4.14531	down
ONT.5406	7	2	2	1	0	2	11.1756	2.64649	2.80171	0.290194	0	0.487365	0.000254	-4.29333	down
ONT.5410	1000	916	430	66	88	16	1596.51	1212.09	602.367	19.1528	23.2264	3.89892	6.5e-21	-6.31092	down
ONT.5412	24	49	33	34	62	66	38.3163	64.8389	46.2281	9.86661	16.3641	16.083	3.89e-07	-2.14509	down
ONT.5413	24	32	41	407	637	603	38.3163	42.3438	57.435	118.109	168.128	146.94	0.000346	1.30095	up
ONT.5414	1	2	0	237	185	271	1.59651	2.64649	0	68.7761	48.8283	66.0379	3.82e-08	4.85418	up
ONT.5425	1	0	1	93	82	84	1.59651	0	1.40085	26.9881	21.6428	20.4693	0.00013	3.98122	up
ONT.5430	53	36	16	3	24	35	84.6152	47.6367	22.4136	0.870583	6.33448	8.52888	2.5e-06	-3.53798	down
ONT.544	20	31	32	642	1390	1184	31.9303	41.0205	44.8273	186.305	366.872	288.52	1.09e-09	2.46405	up
ONT.5440	0	2	0	74	154	158	0	2.64649	0	21.4744	40.6463	38.5018	1.45e-05	4.46978	up
ONT.5443	14	4	5	2	7	20	22.3512	5.29297	7.00426	0.580389	1.84756	4.87365	0.005398	-2.46931	down
ONT.5447	2	3	8	0	1	0	3.19303	3.96973	11.2068	0	0.263937	0	3.29e-05	-5.60931	down
ONT.5457	42	8	6	13	27	26	67.0536	10.586	8.40512	3.77253	7.12629	6.33574	0.00183	-2.53044	down
ONT.5463	11	12	9	489	900	613	17.5617	15.8789	12.6077	141.905	237.543	149.377	5.73e-12	3.15778	up
ONT.5467	1	0	3	35	69	59	1.59651	0	4.20256	10.1568	18.2116	14.3773	0.007027	2.43483	up
ONT.548	16	8	5	1	0	0	25.5442	10.586	7.00426	0.290194	0	0	5.52e-08	-6.73651	down
ONT.5483	1	1	1	44	38	50	1.59651	1.32324	1.40085	12.7686	10.0296	12.1841	0.00817	2.55726	up
ONT.5488	5	8	7	4	9	16	7.98257	10.586	9.80597	1.16078	2.37543	3.89892	0.001522	-2.21859	down
ONT.549	6	14	9	513	295	355	9.57908	18.5254	12.6077	148.87	77.8613	86.5073	3.66e-06	2.5915	up
ONT.5496	18	20	18	0	0	0	28.7372	26.4649	25.2154	0	0	0	3.65e-09	-8.78356	down
ONT.5512	1	4	9	89	170	169	1.59651	5.29297	12.6077	25.8273	44.8692	41.1823	0.001111	2.09717	up
ONT.5514	0	1	0	49	147	116	0	1.32324	0	14.2195	38.7987	28.2672	0.000113	4.8626	up
ONT.5518	261	152	54	103	218	247	416.69	201.133	75.646	29.89	57.5382	60.1896	5.63e-05	-2.50934	down
ONT.5524	22	16	4	0	1	0	35.1233	21.1719	5.60341	0	0.263937	0	6.37e-09	-7.21637	down
ONT.5525	27	19	7	3	7	7	43.1059	25.1416	9.80597	0.870583	1.84756	1.70578	6.74e-10	-4.3263	down
ONT.5526	10	3	2	2	2	1	15.9651	3.96973	2.80171	0.580389	0.527873	0.243682	6.99e-05	-4.08715	down
ONT.5534	87	149	98	190	155	209	138.897	197.163	137.284	55.1369	40.9102	50.9296	4.55e-08	-1.99054	down
ONT.5549	83	155	74	115	220	141	132.511	205.103	103.663	33.3724	58.0661	34.3592	1.77e-06	-2.11778	down
ONT.5561	3	0	3	206	320	353	4.78954	0	4.20256	59.7801	84.4597	86.0199	8.24e-10	4.2679	up
ONT.5567	3	11	8	8	3	18	4.78954	14.5557	11.2068	2.32156	0.79181	4.38628	0.004534	-2.29537	down
ONT.5570	20	21	7	351	471	546	31.9303	27.7881	9.80597	101.858	124.314	133.051	1.3e-05	2.02326	up
ONT.5572	122	101	99	82	186	129	194.775	133.648	138.684	23.796	49.0922	31.435	6.19e-10	-2.47198	down
ONT.5576	1	0	0	50	91	59	1.59651	0	0	14.5097	24.0182	14.3773	0.000679	4.31943	up
ONT.5577	28	8	19	23	41	46	44.7024	10.586	26.6162	6.67447	10.8214	11.2094	0.002424	-1.79763	down
ONT.558	50	25	16	9	12	7	79.8257	33.0811	22.4136	2.61175	3.16724	1.70578	7.02e-12	-4.37249	down
ONT.559	89	49	12	56	118	108	142.09	64.8389	16.8102	16.2509	31.1445	26.3177	0.008075	-1.87155	down
ONT.5609	5	1	3	122	123	123	7.98257	1.32324	4.20256	35.4037	32.4642	29.9729	0.000132	2.52791	up
ONT.5619	9	16	5	2	10	9	14.3686	21.1719	7.00426	0.580389	2.63937	2.19314	1.05e-05	-3.21602	down
ONT.5621	4	1	1	131	163	138	6.38605	1.32324	1.40085	38.0155	43.0217	33.6282	5.97e-06	3.29874	up
ONT.5630	30	16	12	304	493	479	47.8954	21.1719	16.8102	88.2191	130.121	116.724	0.000688	1.6308	up
ONT.5636	1	1	1	50	48	65	1.59651	1.32324	1.40085	14.5097	12.669	15.8394	0.002593	2.84051	up
ONT.5637	4	14	27	731	1251	848	6.38605	18.5254	37.823	212.132	330.185	206.643	1.02e-07	3.16357	up
ONT.5641	0	0	0	35	44	64	0	0	0	10.1568	11.6132	15.5957	0.002777	5.3205	up
ONT.5642	3	6	10	75	240	185	4.78954	7.93946	14.0085	21.7646	63.3448	45.0812	0.003757	1.86887	up
ONT.5646	33	36	10	9	13	38	52.6849	47.6367	14.0085	2.61175	3.43118	9.25993	3.16e-06	-3.16333	down
ONT.5649	17	3	4	3	3	6	27.1407	3.96973	5.60341	0.870583	0.79181	1.46209	4.22e-05	-3.66501	down
ONT.565	2	6	3	630	180	228	3.19303	7.93946	4.20256	182.822	47.5086	55.5596	2.84e-06	3.79332	up
ONT.566	0	0	0	115	25	28	0	0	0	33.3724	6.59842	6.82311	0.002079	5.50615	up
ONT.5668	16	12	4	13	16	1	25.5442	15.8789	5.60341	3.77253	4.22299	0.243682	0.004572	-2.64959	down
ONT.5677	23	13	4	6	2	6	36.7198	17.2022	5.60341	1.74117	0.527873	1.46209	4.33e-07	-4.12292	down
ONT.568	38	15	28	2	28	37	60.6675	19.8486	39.2239	0.580389	7.39023	9.01625	0.000114	-3.07116	down
ONT.5685	24	30	41	55	77	105	38.3163	39.6973	57.435	15.9607	20.3231	25.5866	0.000291	-1.46027	down
ONT.5694	15	31	20	0	2	2	23.9477	41.0205	28.0171	0	0.527873	0.487365	3.87e-15	-6.52286	down
ONT.5696	10	9	10	4	16	20	15.9651	11.9092	14.0085	1.16078	4.22299	4.87365	0.000365	-2.31642	down
ONT.570	282	162	109	86	246	133	450.217	214.365	152.693	24.9567	64.9284	32.4098	6.83e-08	-3.01251	down
ONT.5701	1	5	13	311	437	479	1.59651	6.61622	18.2111	90.2505	115.34	116.724	1.53e-07	3.17538	up
ONT.5706	38	39	30	15	33	55	60.6675	51.6065	42.0256	4.35292	8.70991	13.4025	3.35e-09	-2.85223	down
ONT.5708	46	101	53	9	22	29	73.4396	133.648	74.2452	2.61175	5.80661	7.06679	2.19e-19	-4.46679	down
ONT.5712	8	1	0	141	443	527	12.7721	1.32324	0	40.9174	116.924	128.421	6.71e-06	3.87563	up
ONT.5722	20	15	8	265	346	219	31.9303	19.8486	11.2068	76.9015	91.3221	53.3665	0.004482	1.49733	up
ONT.5724	11	19	16	15	12	14	17.5617	25.1416	22.4136	4.35292	3.16724	3.41155	4.23e-08	-2.86145	down
ONT.5727	54	41	19	20	11	12	86.2117	54.253	26.6162	5.80389	2.9033	2.92419	2.47e-11	-4.04677	down
ONT.5734	18	8	7	19	20	13	28.7372	10.586	9.80597	5.5137	5.27873	3.16787	0.001676	-2.05189	down
ONT.5742	23	36	29	2	2	2	36.7198	47.6367	40.6247	0.580389	0.527873	0.487365	4.02e-20	-6.43245	down
ONT.5747	6	5	2	4	1	0	9.57908	6.61622	2.80171	1.16078	0.263937	0	0.00051	-3.76385	down
ONT.5753	12	7	2	3	4	9	19.1582	9.2627	2.80171	0.870583	1.05575	2.19314	0.000208	-3.09939	down
ONT.5755	81	58	20	27	56	66	129.318	76.7481	28.0171	7.83525	14.7805	16.083	1.49e-06	-2.86969	down
ONT.5756	140	109	72	73	82	53	223.512	144.233	100.861	21.1842	21.6428	12.9152	8.6e-13	-3.3286	down
ONT.5757	184	144	116	4	2	0	293.758	190.547	162.499	1.16078	0.527873	0	2.62e-35	-8.66915	down
ONT.5758	68	35	38	24	32	13	108.563	46.3135	53.2324	6.96467	8.44598	3.16787	8.06e-11	-3.71224	down
ONT.5761	43	23	1	3	5	2	68.6501	30.4346	1.40085	0.870583	1.31968	0.487365	3.32e-07	-5.18053	down
ONT.5765	1	0	0	83	116	166	1.59651	0	0	24.0861	30.6167	40.4513	2.77e-05	5.09832	up
ONT.5773	35	28	16	28	86	58	55.878	37.0508	22.4136	8.12544	22.6986	14.1336	0.002893	-1.66319	down
ONT.5775	10	22	18	16	22	20	15.9651	29.1114	25.2154	4.64311	5.80661	4.87365	5.53e-07	-2.50337	down
ONT.5786	8	7	2	0	5	9	12.7721	9.2627	2.80171	0	1.31968	2.19314	0.002172	-2.98943	down
ONT.5791	14	8	5	3	0	0	22.3512	10.586	7.00426	0.870583	0	0	1.48e-07	-5.46962	down
ONT.582	0	1	0	132	135	194	0	1.32324	0	38.3057	35.6315	47.2744	5.66e-06	5.44329	up
ONT.5823	1	3	1	302	918	764	1.59651	3.96973	1.40085	87.6387	242.294	186.173	8.04e-13	5.60388	up
ONT.583	13	8	16	9	22	24	20.7547	10.586	22.4136	2.61175	5.80661	5.84838	0.000147	-2.20572	down
ONT.5830	14	16	6	6	17	13	22.3512	21.1719	8.40512	1.74117	4.48692	3.16787	1.55e-05	-2.73232	down
ONT.5831	10	13	16	20	42	44	15.9651	17.2022	22.4136	5.80389	11.0853	10.722	0.009165	-1.33646	down
ONT.5832	28	37	12	4	2	0	44.7024	48.96	16.8102	1.16078	0.527873	0	1.33e-13	-6.10891	down
ONT.5841	0	0	1	18	49	61	0	0	1.40085	5.2235	12.9329	14.8646	0.006312	3.65995	up
ONT.5843	6	4	5	0	2	7	9.57908	5.29297	7.00426	0	0.527873	1.70578	0.000331	-3.42066	down
ONT.5851	53	27	9	2	20	57	84.6152	35.7276	12.6077	0.580389	5.27873	13.8899	0.001568	-2.97056	down
ONT.5864	9	1	1	0	2	4	14.3686	1.32324	1.40085	0	0.527873	0.97473	0.00495	-3.4581	down
ONT.5879	4	7	3	0	5	6	6.38605	9.2627	4.20256	0	1.31968	1.46209	0.001307	-3.01979	down
ONT.588	328	170	83	214	392	312	523.656	224.951	116.271	62.1016	103.463	76.0289	0.000276	-2.11616	down
ONT.5888	0	0	0	12	50	36	0	0	0	3.48233	13.1968	8.77257	0.009288	4.81552	up
ONT.589	19	10	25	2	3	5	30.3337	13.2324	35.0213	0.580389	0.79181	1.21841	6.36e-13	-5.08409	down
ONT.5895	8	8	1	79	154	162	12.7721	10.586	1.40085	22.9254	40.6463	39.4766	0.007919	1.6931	up
ONT.5896	8	8	1	169	153	173	12.7721	10.586	1.40085	49.0429	40.3823	42.1571	0.000684	2.0716	up
ONT.5899	2	1	0	23	90	82	3.19303	1.32324	0	6.67447	23.7543	19.982	0.003684	2.97999	up
ONT.5904	15	7	10	1	4	7	23.9477	9.2627	14.0085	0.290194	1.05575	1.70578	3.61e-08	-4.11891	down
ONT.5913	0	0	0	20	33	37	0	0	0	5.80389	8.70991	9.01625	0.009526	4.78511	up
ONT.5922	10	4	3	5	3	4	15.9651	5.29297	4.20256	1.45097	0.79181	0.97473	0.000205	-3.13892	down
ONT.5923	3	19	9	1	0	0	4.78954	25.1416	12.6077	0.290194	0	0	8.79e-08	-6.72874	down
ONT.5927	8	11	13	1	3	7	12.7721	14.5557	18.2111	0.290194	0.79181	1.70578	5.62e-09	-4.21929	down
ONT.5928	25	43	23	31	31	82	39.9128	56.8995	32.2196	8.99603	8.18204	19.982	4.31e-05	-2.11344	down
ONT.5934	19	18	15	29	28	11	30.3337	23.8184	21.0128	8.41564	7.39023	2.68051	0.000187	-2.26953	down
ONT.595	1	1	2	89	223	224	1.59651	1.32324	2.80171	25.8273	58.8579	54.5849	1.31e-06	4.06737	up
ONT.5951	0	0	1	63	75	64	0	0	1.40085	18.2823	19.7952	15.5957	0.000538	4.36318	up
ONT.5981	2	1	1	46	60	68	3.19303	1.32324	1.40085	13.349	15.8362	16.5704	0.002882	2.54845	up
ONT.5982	21	4	12	3	9	17	33.5268	5.29297	16.8102	0.870583	2.37543	4.1426	8.15e-05	-3.1267	down
ONT.5984	4	5	3	197	554	572	6.38605	6.61622	4.20256	57.1683	146.221	139.386	6.71e-10	3.869	up
ONT.5985	66	54	55	61	118	149	105.37	71.4551	77.0469	17.7019	31.1445	36.3087	1.52e-06	-1.90037	down
ONT.6003	13	3	0	0	5	2	20.7547	3.96973	0	0	1.31968	0.487365	0.004463	-3.67189	down
ONT.6006	8	1	4	204	163	151	12.7721	1.32324	5.60341	59.1997	43.0217	36.796	0.000242	2.50129	up
ONT.6015	8	0	3	112	419	429	12.7721	0	4.20256	32.5018	110.59	104.54	3.12e-05	3.41761	up
ONT.6029	126	49	37	99	117	29	201.161	64.8389	51.8315	28.7293	30.8806	7.06679	0.000984	-2.4446	down
ONT.6031	0	1	0	94	142	81	0	1.32324	0	27.2783	37.479	19.7383	6.84e-05	4.95436	up
ONT.6048	10	21	9	359	381	401	15.9651	27.7881	12.6077	104.18	100.56	97.7167	3.43e-06	2.07079	up
ONT.605	7	18	9	10	11	17	11.1756	23.8184	12.6077	2.90194	2.9033	4.1426	1.59e-05	-2.55246	down
ONT.6054	0	4	0	56	111	106	0	5.29297	0	16.2509	29.297	25.8303	0.000385	3.16256	up
ONT.607	3	8	3	3	5	8	4.78954	10.586	4.20256	0.870583	1.31968	1.94946	0.002444	-2.49346	down
ONT.6074	9	4	3	211	387	415	14.3686	5.29297	4.20256	61.231	102.144	101.128	2.53e-08	3.11111	up
ONT.6075	8	8	1	4	7	7	12.7721	10.586	1.40085	1.16078	1.84756	1.70578	0.001785	-2.60178	down
ONT.6084	37	24	21	8	20	64	59.071	31.7578	29.4179	2.32156	5.27873	15.5957	0.000117	-2.66607	down
ONT.609	54	164	86	39	76	51	86.2117	217.012	120.473	11.3176	20.0592	12.4278	6.6e-13	-3.56139	down
ONT.6094	48	10	15	7	20	29	76.6326	13.2324	21.0128	2.03136	5.27873	7.06679	2.35e-05	-3.17352	down
ONT.6103	128	179	186	232	254	303	204.354	236.861	260.559	67.3251	67.0399	73.8358	8.04e-13	-2.07155	down
ONT.6104	44	79	68	28	56	49	70.2466	104.536	95.258	8.12544	14.7805	11.9404	1.63e-16	-3.26681	down
ONT.6105	44	32	32	15	36	23	70.2466	42.3438	44.8273	4.35292	9.50172	5.6047	4.54e-12	-3.29733	down
ONT.6107	4	3	4	61	90	149	6.38605	3.96973	5.60341	17.7019	23.7543	36.3087	0.003062	1.90488	up
ONT.6112	25	24	7	20	20	7	39.9128	31.7578	9.80597	5.80389	5.27873	1.70578	6.27e-05	-2.87094	down
ONT.6113	5	3	6	647	380	1005	7.98257	3.96973	8.40512	187.756	100.296	244.901	2.29e-12	4.29899	up
ONT.6117	141	233	128	3278	2177	3513	225.108	308.316	179.309	951.258	574.59	856.056	0.000613	1.41688	up
ONT.612	13	6	7	2	4	0	20.7547	7.93946	9.80597	0.580389	1.05575	0	2.55e-07	-4.63887	down
ONT.6131	2	1	1	37	71	54	3.19303	1.32324	1.40085	10.7372	18.7395	13.1588	0.005815	2.43969	up
ONT.6135	30	19	8	1	5	1	47.8954	25.1416	11.2068	0.290194	1.31968	0.243682	4.99e-11	-5.56661	down
ONT.6136	27	24	9	414	752	687	43.1059	31.7578	12.6077	120.141	198.48	167.41	1.45e-05	2.12179	up
ONT.6139	4	13	5	0	3	0	6.38605	17.2022	7.00426	0	0.79181	0	1.31e-06	-5.20861	down
ONT.6140	45	60	14	1	1	1	71.8431	79.3946	19.6119	0.290194	0.263937	0.243682	5.03e-16	-7.59999	down
ONT.6144	101	43	24	47	111	113	161.248	56.8995	33.6205	13.6391	29.297	27.5361	0.000876	-2.11752	down
ONT.6146	306	101	57	60	133	124	488.533	133.648	79.8486	17.4117	35.1036	30.2166	1.01e-06	-3.31894	down
ONT.6154	23	13	4	3	4	1	36.7198	17.2022	5.60341	0.870583	1.05575	0.243682	3.08e-08	-4.84895	down
ONT.6159	3	4	0	105	91	189	4.78954	5.29297	0	30.4704	24.0182	46.056	0.000101	2.89599	up
ONT.6177	93	78	74	50	95	131	148.476	103.213	103.663	14.5097	25.074	31.9224	2.64e-11	-2.63233	down
ONT.6179	75	45	19	5	12	4	119.739	59.5459	26.6162	1.45097	3.16724	0.97473	3.51e-14	-5.34996	down
ONT.618	13	8	7	5	3	5	20.7547	10.586	9.80597	1.45097	0.79181	1.21841	1.08e-07	-3.76695	down
ONT.619	968	1072	693	1563	1098	1984	1545.42	1418.52	970.791	453.574	289.803	483.466	2e-07	-1.9791	down
ONT.6195	10	16	21	5	17	14	15.9651	21.1719	29.4179	1.45097	4.48692	3.41155	1.13e-07	-3.11744	down
ONT.6202	50	24	20	4	4	13	79.8257	31.7578	28.0171	1.16078	1.05575	3.16787	2.24e-13	-4.88162	down
ONT.6209	75	19	8	14	27	83	119.739	25.1416	11.2068	4.06272	7.12629	20.2256	0.004079	-2.54515	down
ONT.6214	35	32	19	58	86	110	55.878	42.3438	26.6162	16.8313	22.6986	26.8051	0.004677	-1.22765	down
ONT.6215	9	20	10	6	4	2	14.3686	26.4649	14.0085	1.74117	1.05575	0.487365	2.3e-09	-4.27133	down
ONT.6216	445	334	170	609	613	763	710.448	441.963	238.145	176.728	161.793	185.93	0.000266	-1.69642	down
ONT.6234	1	3	1	51	39	102	1.59651	3.96973	1.40085	14.7999	10.2935	24.8556	0.006145	2.36779	up
ONT.6262	166	178	124	155	318	355	265.021	235.537	173.706	44.9801	83.9319	86.5073	1.03e-07	-1.97477	down
ONT.6266	33	12	3	8	7	20	52.6849	15.8789	4.20256	2.32156	1.84756	4.87365	0.000179	-3.18295	down
ONT.6267	188	204	92	13	16	7	300.144	269.942	128.878	3.77253	4.22299	1.70578	6.11e-32	-6.36855	down
ONT.6272	25	13	26	17	58	52	39.9128	17.2022	36.4222	4.93331	15.3083	12.6715	0.001762	-1.81733	down
ONT.6284	25	11	2	1	13	12	39.9128	14.5557	2.80171	0.290194	3.43118	2.92419	0.000742	-3.2592	down
ONT.6285	37	45	11	4	4	1	59.071	59.5459	15.4094	1.16078	1.05575	0.243682	5.41e-14	-5.86594	down
ONT.6307	17	11	5	3	3	1	27.1407	14.5557	7.00426	0.870583	0.79181	0.243682	1.14e-08	-4.78198	down
ONT.6308	7	7	5	3	8	16	11.1756	9.2627	7.00426	0.870583	2.11149	3.89892	0.002308	-2.2614	down
ONT.6312	17	18	20	430	769	753	27.1407	23.8184	28.0171	124.784	202.967	183.493	1.03e-09	2.33652	up
ONT.6313	3	3	1	55	97	167	4.78954	3.96973	1.40085	15.9607	25.6019	40.695	0.000589	2.58982	up
ONT.6328	3	5	7	220	474	455	4.78954	6.61622	9.80597	63.8428	125.106	110.876	1.09e-09	3.3974	up
ONT.6330	0	3	1	422	392	234	0	3.96973	1.40085	122.462	103.463	57.0217	3.02e-09	5.10305	up
ONT.634	1	1	1	43	54	166	1.59651	1.32324	1.40085	12.4784	14.2526	40.4513	0.000757	3.37922	up
ONT.6348	7	1	1	0	0	0	11.1756	1.32324	1.40085	0	0	0	0.000365	-6.28798	down
ONT.6351	5	6	4	4	9	9	7.98257	7.93946	5.60341	1.16078	2.37543	2.19314	0.003287	-2.17242	down
ONT.6357	6	6	4	0	2	11	9.57908	7.93946	5.60341	0	0.527873	2.68051	0.002587	-3.01707	down
ONT.6360	26	45	63	30	12	33	41.5093	59.5459	88.2537	8.70583	3.16724	8.04152	3.94e-10	-3.50694	down
ONT.6362	27	38	28	6	9	7	43.1059	50.2832	39.2239	1.74117	2.37543	1.70578	1.93e-21	-4.77043	down
ONT.6364	12	6	6	0	1	3	19.1582	7.93946	8.40512	0	0.263937	0.731047	8.84e-08	-5.11781	down
ONT.637	159	43	41	5	18	19	253.846	56.8995	57.435	1.45097	4.75086	4.62997	3.34e-13	-5.25154	down
ONT.6375	3	0	0	220	179	206	4.78954	0	0	63.8428	47.2447	50.1986	2.37e-07	4.6544	up
ONT.6378	10	6	4	3	8	3	15.9651	7.93946	5.60341	0.870583	2.11149	0.731047	6.72e-05	-3.17817	down
ONT.638	259	77	86	51	84	82	413.497	101.89	120.473	14.7999	22.1707	19.982	4.21e-10	-3.71969	down
ONT.6380	4	8	6	1	0	1	6.38605	10.586	8.40512	0.290194	0	0.243682	8.09e-07	-5.44886	down
ONT.6392	7	10	11	4	7	6	11.1756	13.2324	15.4094	1.16078	1.84756	1.46209	1.38e-07	-3.40748	down
ONT.6402	8	3	1	0	4	3	12.7721	3.96973	1.40085	0	1.05575	0.731047	0.002212	-3.38282	down
ONT.6404	9	5	10	174	218	176	14.3686	6.61622	14.0085	50.4938	57.5382	42.8881	0.000457	1.77916	up
ONT.6405	849	498	481	763	534	1110	1355.44	658.975	673.81	221.418	140.942	270.488	1.97e-07	-2.37325	down
ONT.6406	11	5	5	3	8	21	17.5617	6.61622	7.00426	0.870583	2.11149	5.11733	0.006744	-2.19583	down
ONT.6409	16	8	3	2	4	2	25.5442	10.586	4.20256	0.580389	1.05575	0.487365	7.39e-07	-4.34138	down
ONT.641	2	2	2	61	184	177	3.19303	2.64649	2.80171	17.7019	48.5644	43.1318	4.24e-05	3.19333	up
ONT.6413	213	155	67	20	28	10	340.057	205.103	93.8571	5.80389	7.39023	2.43682	4.62e-19	-5.52226	down
ONT.6414	41	27	14	18	17	7	65.457	35.7276	19.6119	5.2235	4.48692	1.70578	4.28e-08	-3.5984	down
ONT.6419	0	1	3	80	165	208	0	1.32324	4.20256	23.2156	43.5496	50.6859	6.59e-06	3.83407	up
ONT.6420	47	11	15	2	0	2	75.0361	14.5557	21.0128	0.580389	0	0.487365	8.22e-12	-6.58411	down
ONT.6421	28	7	8	1	0	4	44.7024	9.2627	11.2068	0.290194	0	0.97473	1.17e-08	-5.61446	down
ONT.6422	23	10	11	1	3	0	36.7198	13.2324	15.4094	0.290194	0.79181	0	9.99e-11	-5.91518	down
ONT.6423	30	17	18	0	2	2	47.8954	22.4951	25.2154	0	0.527873	0.487365	1.32e-14	-6.52812	down
ONT.6424	60	20	7	24	34	63	95.7908	26.4649	9.80597	6.96467	8.97385	15.352	0.002771	-2.31953	down
ONT.6428	15	10	3	11	17	9	23.9477	13.2324	4.20256	3.19214	4.48692	2.19314	0.001657	-2.29466	down
ONT.6432	120	75	47	75	140	255	191.582	99.2432	65.8401	21.7646	36.9511	62.139	0.000673	-1.87699	down
ONT.6433	5	4	3	2	1	0	7.98257	5.29297	4.20256	0.580389	0.263937	0	6.27e-05	-4.37603	down
ONT.6450	1	23	12	1	0	1	1.59651	30.4346	16.8102	0.290194	0	0.243682	1.7e-07	-6.21281	down
ONT.6452	16	18	7	2	4	4	25.5442	23.8184	9.80597	0.580389	1.05575	0.97473	7.34e-11	-4.67335	down
ONT.6457	10	5	5	3	2	3	15.9651	6.61622	7.00426	0.870583	0.527873	0.731047	1.93e-06	-3.93711	down
ONT.6458	17	19	9	0	2	0	27.1407	25.1416	12.6077	0	0.527873	0	5.42e-11	-6.74512	down
ONT.6465	0	1	15	404	632	505	0	1.32324	21.0128	117.239	166.808	123.06	4.93e-05	3.64863	up
ONT.6493	25	30	34	32	109	47	39.9128	39.6973	47.629	9.28622	28.7691	11.4531	0.002691	-1.67458	down
ONT.6496	4	7	1	1	6	6	6.38605	9.2627	1.40085	0.290194	1.58362	1.46209	0.008169	-2.55527	down
ONT.6498	8	12	2	13	6	13	12.7721	15.8789	2.80171	3.77253	1.58362	3.16787	0.006518	-2.12003	down
ONT.65	5	11	6	339	388	355	7.98257	14.5557	8.40512	98.3759	102.407	86.5073	3.98e-09	2.84136	up
ONT.6505	10	11	2	9	10	19	15.9651	14.5557	2.80171	2.61175	2.63937	4.62997	0.005788	-2.01562	down
ONT.6509	14	14	7	14	10	5	22.3512	18.5254	9.80597	4.06272	2.63937	1.21841	2.29e-05	-2.89562	down
ONT.6513	12	7	2	0	7	2	19.1582	9.2627	2.80171	0	1.84756	0.487365	0.000217	-3.80625	down
ONT.6519	157	312	203	185	229	634	250.653	412.852	284.373	53.686	60.4415	154.495	1.73e-05	-2.15504	down
ONT.6522	1	1	1	196	232	240	1.59651	1.32324	1.40085	56.8781	61.2333	58.4838	2.34e-08	4.80248	up
ONT.6527	23	8	9	8	12	22	36.7198	10.586	12.6077	2.32156	3.16724	5.36101	4.93e-05	-2.70989	down
ONT.6541	22	22	20	5	9	16	35.1233	29.1114	28.0171	1.45097	2.37543	3.89892	2.15e-13	-3.84175	down
ONT.6550	10	4	1	3	1	1	15.9651	5.29297	1.40085	0.870583	0.263937	0.243682	0.000192	-4.02403	down
ONT.6555	22	22	17	25	70	53	35.1233	29.1114	23.8145	7.25486	18.4756	12.9152	0.002769	-1.50477	down
ONT.6558	8	18	10	6	22	2	12.7721	23.8184	14.0085	1.74117	5.80661	0.487365	0.000661	-2.86841	down
ONT.6559	3	11	6	3	16	6	4.78954	14.5557	8.40512	0.870583	4.22299	1.46209	0.004785	-2.34861	down
ONT.656	0	0	0	31	27	53	0	0	0	8.99603	7.12629	12.9152	0.005699	5.02278	up
ONT.6564	11	13	4	8	7	10	17.5617	17.2022	5.60341	2.32156	1.84756	2.43682	1.84e-05	-2.85489	down
ONT.657	10	64	83	0	1	6	15.9651	84.6876	116.271	0	0.263937	1.46209	2.66e-13	-6.91308	down
ONT.6587	125	105	33	45	90	35	199.564	138.94	46.2281	13.0587	23.7543	8.52888	1.86e-07	-3.3134	down
ONT.6589	28	13	8	388	460	400	44.7024	17.2022	11.2068	112.596	121.411	97.473	0.00067	1.85983	up
ONT.6593	19	36	14	15	21	60	30.3337	47.6367	19.6119	4.35292	5.54267	14.6209	0.000199	-2.30383	down
ONT.6594	11	73	39	0	0	8	17.5617	96.5968	54.6332	0	0	1.94946	2.03e-10	-6.37288	down
ONT.6597	23	9	5	8	5	0	36.7198	11.9092	7.00426	2.32156	1.31968	0	5.91e-05	-3.95317	down
ONT.6599	13	3	2	0	1	0	20.7547	3.96973	2.80171	0	0.263937	0	8.74e-06	-6.0368	down
ONT.660	1	1	1	68	124	129	1.59651	1.32324	1.40085	19.7332	32.7281	31.435	3.48e-05	3.74725	up
ONT.6601	20	6	1	2	0	0	31.9303	7.93946	1.40085	0.580389	0	0	6.28e-06	-5.75188	down
ONT.6604	962	580	441	81	124	12	1535.85	767.481	617.776	23.5057	32.7281	2.92419	9.58e-14	-5.69971	down
ONT.6606	2	0	1	42	66	46	3.19303	0	1.40085	12.1882	17.4198	11.2094	0.004669	2.74739	up
ONT.6612	0	0	0	45	21	42	0	0	0	13.0587	5.54267	10.2347	0.005966	5.01288	up
ONT.663	4	5	6	150	278	218	6.38605	6.61622	8.40512	43.5292	73.3744	53.1228	2.08e-06	2.60511	up
ONT.6632	19	10	6	1	9	0	30.3337	13.2324	8.40512	0.290194	2.37543	0	1.42e-05	-4.32814	down
ONT.6634	7	13	8	1	8	5	11.1756	17.2022	11.2068	0.290194	2.11149	1.21841	6.38e-07	-3.67213	down
ONT.6641	34	17	11	7	17	12	54.2814	22.4951	15.4094	2.03136	4.48692	2.92419	3.26e-08	-3.51644	down
ONT.6644	18	4	6	0	0	0	28.7372	5.29297	8.40512	0	0	0	9.66e-07	-7.80965	down
ONT.6657	38	15	12	15	27	55	60.6675	19.8486	16.8102	4.35292	7.12629	13.4025	0.000749	-2.2453	down
ONT.6660	9	14	3	169	207	173	14.3686	18.5254	4.20256	49.0429	54.6349	42.1571	0.003347	1.62993	up
ONT.6668	1	3	8	1	0	0	1.59651	3.96973	11.2068	0.290194	0	0	9.41e-05	-5.40937	down
ONT.6669	7	18	8	2	10	15	11.1756	23.8184	11.2068	0.580389	2.63937	3.65524	3.12e-05	-3.01653	down
ONT.6674	1	4	8	0	3	3	1.59651	5.29297	11.2068	0	0.79181	0.731047	0.000603	-3.66268	down
ONT.6679	18	9	26	6	5	8	28.7372	11.9092	36.4222	1.74117	1.31968	1.94946	9.96e-11	-4.16293	down
ONT.6683	8	10	7	4	5	1	12.7721	13.2324	9.80597	1.16078	1.31968	0.243682	3.59e-07	-3.91285	down
ONT.6693	9	87	62	47	54	63	14.3686	115.122	86.8529	13.6391	14.2526	15.352	0.000161	-2.59473	down
ONT.670	238	340	262	793	863	1149	379.97	449.903	367.023	230.124	227.777	279.991	0.0002	-1.02286	down
ONT.6704	7	3	2	0	0	1	11.1756	3.96973	2.80171	0	0	0.243682	4.55e-05	-5.55305	down
ONT.671	46	92	31	21	42	51	73.4396	121.738	43.4264	6.09408	11.0853	12.4278	1.4e-10	-3.30562	down
ONT.6710	4	20	23	26	11	22	6.38605	26.4649	32.2196	7.54506	2.9033	5.36101	0.001375	-2.29762	down
ONT.674	129	74	35	112	224	79	205.95	97.92	49.0298	32.5018	59.1218	19.2509	0.003437	-1.92426	down
ONT.6744	33	15	14	6	5	4	52.6849	19.8486	19.6119	1.74117	1.31968	0.97473	3.65e-12	-4.68995	down
ONT.6748	17	95	79	30	54	25	27.1407	125.708	110.667	8.70583	14.2526	6.09206	1.53e-07	-3.43001	down
ONT.6757	0	6	8	84	148	116	0	7.93946	11.2068	24.3763	39.0626	28.2672	0.007846	1.83324	up
ONT.6761	1	5	1	1	0	1	1.59651	6.61622	1.40085	0.290194	0	0.243682	0.003176	-4.00191	down
ONT.677	64	41	27	27	27	12	102.177	54.253	37.823	7.83525	7.12629	2.92419	8.63e-10	-3.65287	down
ONT.6776	55	71	57	76	61	46	87.8082	93.9503	79.8486	22.0548	16.1001	11.2094	1.23e-09	-2.67641	down
ONT.6791	53	42	13	10	13	13	84.6152	55.5762	18.2111	2.90194	3.43118	3.16787	6.14e-12	-4.27298	down
ONT.6792	71	24	14	29	38	80	113.352	31.7578	19.6119	8.41564	10.0296	19.4946	0.000727	-2.37766	down
ONT.6793	7	5	2	0	0	1	11.1756	6.61622	2.80171	0	0	0.243682	1.43e-05	-5.76853	down
ONT.6800	20	9	10	5	2	5	31.9303	11.9092	14.0085	1.45097	0.527873	1.21841	2.27e-09	-4.34309	down
ONT.6811	13	6	8	6	15	29	20.7547	7.93946	11.2068	1.74117	3.95905	7.06679	0.006149	-1.92512	down
ONT.682	4	2	12	0	0	0	6.38605	2.64649	16.8102	0	0	0	1.22e-05	-7.21363	down
ONT.6820	9	11	2	8	18	6	14.3686	14.5557	2.80171	2.32156	4.75086	1.46209	0.00868	-2.12918	down
ONT.6825	11	6	4	4	14	5	17.5617	7.93946	5.60341	1.16078	3.69511	1.21841	0.00123	-2.57076	down
ONT.6828	10	14	7	4	11	2	15.9651	18.5254	9.80597	1.16078	2.9033	0.487365	3.34e-06	-3.49384	down
ONT.6830	114	51	14	3	5	0	182.002	67.4854	19.6119	0.870583	1.31968	0	3.86e-13	-6.83829	down
ONT.6833	48	36	17	6	12	8	76.6326	47.6367	23.8145	1.74117	3.16724	1.94946	9.09e-15	-4.64832	down
ONT.6835	11	2	4	6	6	3	17.5617	2.64649	5.60341	1.74117	1.58362	0.731047	0.001557	-2.81458	down
ONT.6840	19	15	18	763	889	727	30.3337	19.8486	25.2154	221.418	234.64	177.157	1.19e-11	2.73888	up
ONT.6844	13	21	12	10	18	51	20.7547	27.7881	16.8102	2.90194	4.75086	12.4278	0.001712	-2.02043	down
ONT.6846	1	1	0	44	68	62	1.59651	1.32324	0	12.7686	17.9477	15.1083	0.0013	3.41118	up
ONT.6855	223	274	187	428	666	774	356.022	362.569	261.959	124.203	175.782	188.61	1.33e-05	-1.33508	down
ONT.6856	25	10	7	13	25	45	39.9128	13.2324	9.80597	3.77253	6.59842	10.9657	0.007853	-1.83917	down
ONT.6857	5	5	2	2	3	5	7.98257	6.61622	2.80171	0.580389	0.79181	1.21841	0.00102	-2.92351	down
ONT.6859	37	31	30	14	31	16	59.071	41.0205	42.0256	4.06272	8.18204	3.89892	2.2e-12	-3.41421	down
ONT.6861	26	22	17	3	15	18	41.5093	29.1114	23.8145	0.870583	3.95905	4.38628	1.21e-09	-3.61871	down
ONT.6864	2	11	9	2	1	1	3.19303	14.5557	12.6077	0.580389	0.263937	0.243682	7.11e-07	-4.86647	down
ONT.687	12	1	1	0	1	1	19.1582	1.32324	1.40085	0	0.263937	0.243682	0.000186	-5.01244	down
ONT.6872	29	25	10	32	20	19	46.2989	33.0811	14.0085	9.28622	5.27873	4.62997	4.38e-05	-2.51304	down
ONT.6879	20	8	6	3	12	31	31.9303	10.586	8.40512	0.870583	3.16724	7.55415	0.004394	-2.38724	down
ONT.688	134	36	18	40	88	110	213.933	47.6367	25.2154	11.6078	23.2264	26.8051	0.001292	-2.46282	down
ONT.6880	6	7	3	2	0	2	9.57908	9.2627	4.20256	0.580389	0	0.487365	7.43e-06	-4.46965	down
ONT.6881	58	34	23	16	50	93	92.5978	44.9903	32.2196	4.64311	13.1968	22.6625	0.000249	-2.36862	down
ONT.6882	12	10	5	9	11	27	19.1582	13.2324	7.00426	2.61175	2.9033	6.57942	0.002981	-1.98155	down
ONT.6884	23	11	8	5	10	24	36.7198	14.5557	11.2068	1.45097	2.63937	5.84838	4.25e-05	-2.8978	down
ONT.6886	51	18	3	2	4	1	81.4222	23.8184	4.20256	0.580389	1.05575	0.243682	9.08e-09	-5.77569	down
ONT.6888	14	16	18	0	0	0	22.3512	21.1719	25.2154	0	0	0	1.16e-08	-8.58356	down
ONT.6896	10	7	2	4	9	11	15.9651	9.2627	2.80171	1.16078	2.37543	2.68051	0.002055	-2.4014	down
ONT.6905	0	0	1	38	24	80	0	0	1.40085	11.0274	6.33448	19.4946	0.004428	3.81152	up
ONT.6910	5	0	1	131	164	121	7.98257	0	1.40085	38.0155	43.2856	29.4856	3.84e-05	3.22387	up
ONT.6915	2	1	0	36	56	42	3.19303	1.32324	0	10.447	14.7805	10.2347	0.009034	2.55843	up
ONT.6917	4	8	9	5	15	9	6.38605	10.586	12.6077	1.45097	3.95905	2.19314	0.001385	-2.24701	down
ONT.6920	38	33	22	25	21	13	60.6675	43.667	30.8188	7.25486	5.54267	3.16787	5.19e-10	-3.32399	down
ONT.6922	16	15	6	17	11	7	25.5442	19.8486	8.40512	4.93331	2.9033	1.70578	8.84e-05	-2.70853	down
ONT.6926	38	26	35	4	4	2	60.6675	34.4043	49.0298	1.16078	1.05575	0.487365	4.28e-21	-5.92689	down
ONT.6928	14	8	5	11	14	15	22.3512	10.586	7.00426	3.19214	3.69511	3.65524	0.000578	-2.17412	down
ONT.694	12	32	18	3	2	0	19.1582	42.3438	25.2154	0.870583	0.527873	0	1.67e-13	-6.06513	down
ONT.6940	54	33	15	20	17	3	86.2117	43.667	21.0128	5.80389	4.48692	0.731047	7.65e-07	-3.89615	down
ONT.6941	8	46	39	2	6	0	12.7721	60.8692	54.6332	0.580389	1.58362	0	3.31e-11	-5.93121	down
ONT.6942	5	2	1	1	1	4	7.98257	2.64649	1.40085	0.290194	0.263937	0.97473	0.007511	-3.01896	down
ONT.6943	12	17	23	486	781	465	19.1582	22.4951	32.2196	141.035	206.135	113.312	9.16e-07	2.28372	up
ONT.6947	1	5	3	4	1	3	1.59651	6.61622	4.20256	1.16078	0.263937	0.731047	0.009681	-2.70067	down
ONT.6951	40	25	18	8	31	19	63.8605	33.0811	25.2154	2.32156	8.18204	4.62997	4.95e-08	-3.27266	down
ONT.6958	79	33	18	21	38	50	126.124	43.667	25.2154	6.09408	10.0296	12.1841	2.12e-06	-3.03571	down
ONT.6959	61	20	12	5	9	10	97.3873	26.4649	16.8102	1.45097	2.37543	2.43682	2.98e-10	-4.64529	down
ONT.6962	36	43	11	27	61	68	57.4745	56.8995	15.4094	7.83525	16.1001	16.5704	0.000864	-1.98061	down
ONT.6963	15	1	3	1	0	6	23.9477	1.32324	4.20256	0.290194	0	1.46209	0.00097	-3.98977	down
ONT.6964	61	74	55	43	41	61	97.3873	97.92	77.0469	12.4784	10.8214	14.8646	3.56e-19	-3.13825	down
ONT.6965	43	26	14	5	10	15	68.6501	34.4043	19.6119	1.45097	2.63937	3.65524	1.59e-11	-4.20782	down
ONT.697	8	8	5	4	6	3	12.7721	10.586	7.00426	1.16078	1.58362	0.731047	6.3e-06	-3.34119	down
ONT.6970	42	17	13	11	38	72	67.0536	22.4951	18.2111	3.19214	10.0296	17.5451	0.004301	-2.09734	down
ONT.6974	12	7	6	8	7	18	19.1582	9.2627	8.40512	2.32156	1.84756	4.38628	0.000466	-2.35647	down
ONT.6983	36	8	16	3	10	11	57.4745	10.586	22.4136	0.870583	2.63937	2.68051	4.48e-08	-4.05529	down
ONT.6986	11	5	2	0	1	1	17.5617	6.61622	2.80171	0	0.263937	0.243682	3.56e-06	-5.45072	down
ONT.6993	40	32	43	16	4	3	63.8605	42.3438	60.2367	4.64311	1.05575	0.731047	7.4e-12	-4.83207	down
ONT.6994	10	10	11	9	24	11	15.9651	13.2324	15.4094	2.61175	6.33448	2.68051	0.000328	-2.22119	down
ONT.6995	9	4	5	0	0	0	14.3686	5.29297	7.00426	0	0	0	6.95e-06	-7.30637	down
ONT.7001	26	14	25	50	15	30	41.5093	18.5254	35.0213	14.5097	3.95905	7.31047	0.001409	-2.10719	down
ONT.7003	20	15	18	2	7	6	31.9303	19.8486	25.2154	0.580389	1.84756	1.46209	1.46e-13	-4.52246	down
ONT.7004	36	79	112	28	36	133	57.4745	104.536	156.895	8.12544	9.50172	32.4098	3.73e-06	-2.98261	down
ONT.7006	281	138	264	15	47	146	448.62	182.608	369.825	4.35292	12.405	35.5776	5.81e-11	-4.51375	down
ONT.7007	3493	2318	4172	584	484	2011	5576.62	3067.28	5844.36	169.474	127.745	490.045	1.96e-15	-4.48101	down
ONT.7010	191	120	164	30	30	90	304.934	158.789	229.74	8.70583	7.9181	21.9314	5.69e-19	-4.44886	down
ONT.7011	20595	16939	21388	6511	15675	29622	32880.2	22414.4	29961.4	1889.46	4137.21	7218.36	8.46e-10	-3.01609	down
ONT.7012	258	260	193	30	22	72	411.9	344.043	270.365	8.70583	5.80661	17.5451	6.81e-30	-5.26998	down
ONT.7013	139	66	112	25	42	52	221.915	87.3341	156.895	7.25486	11.0853	12.6715	1.3e-19	-4.18845	down
ONT.7014	408	639	727	124	147	217	651.377	845.552	1018.42	35.9841	38.7987	52.8791	2.07e-43	-4.61014	down
ONT.7020	9	5	3	0	0	0	14.3686	6.61622	4.20256	0	0	0	1.04e-05	-7.21697	down
ONT.7022	1	3	0	52	131	131	1.59651	3.96973	0	15.0901	34.5757	31.9224	0.000159	3.32806	up
ONT.7025	0	0	1	125	64	67	0	0	1.40085	36.2743	16.892	16.3267	0.000262	4.6928	up
ONT.7027	17	8	3	219	442	535	27.1407	10.586	4.20256	63.5526	116.66	130.37	4.5e-05	2.51599	up
ONT.7037	22	36	26	12	18	77	35.1233	47.6367	36.4222	3.48233	4.75086	18.7635	0.000246	-2.45727	down
ONT.7040	104	29	36	71	105	81	166.037	38.374	50.4307	20.6038	27.7134	19.7383	0.000449	-2.16102	down
ONT.7048	0	0	0	171	83	40	0	0	0	49.6233	21.9067	9.7473	0.000313	6.17083	up
ONT.7051	0	0	0	24	33	33	0	0	0	6.96467	8.70991	8.04152	0.009108	4.80483	up
ONT.7059	58	76	30	9	14	0	92.5978	100.567	42.0256	2.61175	3.69511	0	1.45e-10	-5.29381	down
ONT.7060	7	10	6	2	4	1	11.1756	13.2324	8.40512	0.580389	1.05575	0.243682	1.72e-07	-4.28838	down
ONT.7061	36	69	32	11	17	11	57.4745	91.3038	44.8273	3.19214	4.48692	2.68051	5.75e-19	-4.48676	down
ONT.7063	17	22	32	51	83	70	27.1407	29.1114	44.8273	14.7999	21.9067	17.0578	0.005171	-1.23475	down
ONT.7072	137	94	82	50	28	31	218.722	124.385	114.87	14.5097	7.39023	7.55415	6.65e-17	-4.18444	down
ONT.7075	4	25	10	5	1	3	6.38605	33.0811	14.0085	1.45097	0.263937	0.731047	1.46e-07	-4.57431	down
ONT.7083	33	110	114	2	10	15	52.6849	145.557	159.697	0.580389	2.63937	3.65524	3.04e-19	-5.90696	down
ONT.709	1	14	3	0	0	0	1.59651	18.5254	4.20256	0	0	0	2.42e-05	-7.07769	down
ONT.7096	1	2	2	39	89	53	1.59651	2.64649	2.80171	11.3176	23.4904	12.9152	0.00662	2.30714	up
ONT.7101	48	29	12	19	23	15	76.6326	38.374	16.8102	5.5137	6.07054	3.65524	1.14e-07	-3.33185	down
ONT.7104	11	7	3	0	1	1	17.5617	9.2627	4.20256	0	0.263937	0.243682	4.38e-07	-5.6843	down
ONT.7107	18	8	11	1	4	2	28.7372	10.586	15.4094	0.290194	1.05575	0.487365	3.4e-10	-5.00877	down
ONT.7108	35	21	11	21	15	19	55.878	27.7881	15.4094	6.09408	3.95905	4.62997	6.13e-07	-2.98623	down
ONT.7116	14	8	4	6	1	11	22.3512	10.586	5.60341	1.74117	0.263937	2.68051	0.000181	-3.20336	down
ONT.7120	0	0	1	34	32	40	0	0	1.40085	9.86661	8.44598	9.7473	0.008173	3.50261	up
ONT.7127	14	21	23	21	32	6	22.3512	27.7881	32.2196	6.09408	8.44598	1.46209	0.000144	-2.60373	down
ONT.7130	16	9	4	6	8	8	25.5442	11.9092	5.60341	1.74117	2.11149	1.94946	1.17e-05	-3.10134	down
ONT.7134	0	0	1	46	49	50	0	0	1.40085	13.349	12.9329	12.1841	0.002339	3.92261	up
ONT.714	1	7	2	54	139	107	1.59651	9.2627	2.80171	15.6705	36.6872	26.074	0.004949	2.06732	up
ONT.7143	92	79	40	31	32	28	146.879	104.536	56.0341	8.99603	8.44598	6.82311	4.2e-16	-3.91623	down
ONT.7147	35	45	36	631	1075	1078	55.878	59.5459	50.4307	183.113	283.732	262.69	7.23e-08	1.78686	up
ONT.7151	56	27	12	35	48	66	89.4047	35.7276	16.8102	10.1568	12.669	16.083	0.000648	-2.13538	down
ONT.716	22	14	14	2	9	10	35.1233	18.5254	19.6119	0.580389	2.37543	2.43682	2.28e-10	-3.98968	down
ONT.717	9	9	8	2	5	10	14.3686	11.9092	11.2068	0.580389	1.31968	2.43682	1.52e-06	-3.34002	down
ONT.7170	3	3	2	0	1	0	4.78954	3.96973	2.80171	0	0.263937	0	0.000414	-4.9657	down
ONT.7177	3	4	7	180	229	173	4.78954	5.29297	9.80597	52.235	60.4415	42.1571	6.57e-06	2.58351	up
ONT.7182	1	0	2	25	54	73	1.59651	0	2.80171	7.25486	14.2526	17.7888	0.007607	2.66532	up
ONT.7184	14	9	7	0	2	6	22.3512	11.9092	9.80597	0	0.527873	1.46209	5.65e-08	-4.56525	down
ONT.7196	5	24	22	0	1	0	7.98257	31.7578	30.8188	0	0.263937	0	8.2e-10	-7.45834	down
ONT.7203	41	50	43	11	10	7	65.457	66.1622	60.2367	3.19214	2.63937	1.70578	7.21e-26	-4.93559	down
ONT.7215	2	2	2	1	1	1	3.19303	2.64649	2.80171	0.290194	0.263937	0.243682	0.005533	-3.42173	down
ONT.7218	1	1	0	29	50	76	1.59651	1.32324	0	8.41564	13.1968	18.5199	0.003437	3.20182	up
ONT.7221	127	104	38	57	216	247	202.757	137.617	53.2324	16.5411	57.0103	60.1896	0.003552	-1.87007	down
ONT.7232	2	7	3	0	2	2	3.19303	9.2627	4.20256	0	0.527873	0.487365	0.000157	-4.06651	down
ONT.7235	3	15	15	3	10	7	4.78954	19.8486	21.0128	0.870583	2.63937	1.70578	6.4e-06	-3.37768	down
ONT.7236	65	26	36	63	102	125	103.773	34.4043	50.4307	18.2823	26.9215	30.4603	0.001463	-1.61945	down
ONT.7238	51	27	7	42	68	52	81.4222	35.7276	9.80597	12.1882	17.9477	12.6715	0.009524	-1.82205	down
ONT.7246	563	209	105	134	252	303	898.837	276.558	147.089	38.8861	66.5121	73.8358	2.01e-06	-3.13155	down
ONT.7247	32	17	8	8	16	35	51.0884	22.4951	11.2068	2.32156	4.22299	8.52888	9.13e-05	-2.7492	down
ONT.7248	46	18	7	9	16	3	73.4396	23.8184	9.80597	2.61175	4.22299	0.731047	3.45e-06	-3.93674	down
ONT.7252	55	58	45	54	48	62	87.8082	76.7481	63.0384	15.6705	12.669	15.1083	1.54e-13	-2.6858	down
ONT.7261	38	15	16	2	3	0	60.6675	19.8486	22.4136	0.580389	0.79181	0	4.94e-13	-6.25123	down
ONT.7264	32	28	11	10	12	6	51.0884	37.0508	15.4094	2.90194	3.16724	1.46209	2.51e-10	-3.99343	down
ONT.7266	253	159	81	80	133	173	403.918	210.396	113.469	23.2156	35.1036	42.1571	1.83e-09	-3.13796	down
ONT.7267	2	3	1	117	122	61	3.19303	3.96973	1.40085	33.9528	32.2003	14.8646	0.000547	2.82878	up
ONT.7271	6	2	1	3	1	3	9.57908	2.64649	1.40085	0.870583	0.263937	0.731047	0.006649	-2.93387	down
ONT.7275	13	5	1	114	183	182	20.7547	6.61622	1.40085	33.0822	48.3004	44.3502	0.009705	1.78976	up
ONT.7278	225	233	135	8297	5344	7611	359.216	308.316	189.115	2407.74	1410.48	1854.67	1.79e-08	2.40529	up
ONT.7279	33	27	16	416	925	697	52.6849	35.7276	22.4136	120.721	244.142	169.847	4.07e-05	1.91925	up
ONT.7281	42	45	26	4	3	36	67.0536	59.5459	36.4222	1.16078	0.79181	8.77257	2.28e-07	-4.13754	down
ONT.7286	529	237	143	116	239	132	844.556	313.609	200.322	33.6626	63.0809	32.1661	1.78e-09	-3.63102	down
ONT.7287	84	39	16	14	22	8	134.107	51.6065	22.4136	4.06272	5.80661	1.94946	3.34e-09	-4.29461	down
ONT.7302	57	31	17	35	20	0	91.0012	41.0205	23.8145	10.1568	5.27873	0	0.001665	-3.33247	down
ONT.7303	46	32	13	23	17	0	73.4396	42.3438	18.2111	6.67447	4.48692	0	0.000344	-3.60458	down
ONT.7305	154	266	159	32	34	3	245.863	351.983	222.736	9.28622	8.97385	0.731047	8.75e-14	-5.52898	down
ONT.7306	2	8	1	0	0	0	3.19303	10.586	1.40085	0	0	0	0.000159	-6.52275	down
ONT.7314	7	12	3	6	2	1	11.1756	15.8789	4.20256	1.74117	0.527873	0.243682	3.71e-05	-3.76001	down
ONT.7316	31	17	6	12	25	31	49.4919	22.4951	8.40512	3.48233	6.59842	7.55415	0.000311	-2.44619	down
ONT.7323	18	26	7	0	0	0	28.7372	34.4043	9.80597	0	0	0	1.61e-08	-8.58061	down
ONT.7328	171	168	82	3017	2779	2204	273.004	222.305	114.87	875.517	733.48	537.076	0.001435	1.5034	up
ONT.7338	14	28	30	41	60	25	22.3512	37.0508	42.0256	11.898	15.8362	6.09206	0.000906	-1.87278	down
ONT.7342	15	7	6	3	10	7	23.9477	9.2627	8.40512	0.870583	2.63937	1.70578	9.63e-06	-3.20598	down
ONT.7343	1311	948	623	1493	1808	4406	2093.03	1254.43	872.731	433.26	477.198	1073.66	0.005668	-1.41706	down
ONT.7344	1869	3845	3276	1020	2404	7358	2983.88	5087.87	4589.19	295.998	634.504	1793.02	4.79e-05	-2.55322	down
ONT.7346	15	22	7	7	7	0	23.9477	29.1114	9.80597	2.03136	1.84756	0	1.9e-06	-4.12882	down
ONT.7347	43	26	19	74	83	82	68.6501	34.4043	26.6162	21.4744	21.9067	19.982	0.006252	-1.31895	down
ONT.7352	7	3	7	6	6	2	11.1756	3.96973	9.80597	1.74117	1.58362	0.487365	0.000494	-2.89721	down
ONT.7354	4	8	1	2	2	0	6.38605	10.586	1.40085	0.580389	0.527873	0	0.000288	-4.0591	down
ONT.736	10	4	7	0	0	0	15.9651	5.29297	9.80597	0	0	0	2.98e-06	-7.50394	down
ONT.7360	6	27	32	1	1	1	9.57908	35.7276	44.8273	0.290194	0.263937	0.243682	4.07e-12	-6.73251	down
ONT.7363	11	6	4	2	11	6	17.5617	7.93946	5.60341	0.580389	2.9033	1.46209	0.000371	-2.85896	down
ONT.7365	71	76	42	17	35	20	113.352	100.567	58.8358	4.93331	9.23779	4.87365	3.49e-18	-4.1094	down
ONT.7369	1	1	6	131	121	181	1.59651	1.32324	8.40512	38.0155	31.9363	44.1065	3.08e-05	2.90522	up
ONT.7377	11	12	27	211	725	1112	17.5617	15.8789	37.823	61.231	191.354	270.975	0.000128	2.43562	up
ONT.7383	102	53	49	105	206	234	162.844	70.1319	68.6418	30.4704	54.371	57.0217	0.004362	-1.40246	down
ONT.7390	209	234	169	34	41	4	333.671	309.639	236.744	9.86661	10.8214	0.97473	2.48e-14	-5.45667	down
ONT.74	154	28	22	30	139	114	245.863	37.0508	30.8188	8.70583	36.6872	27.7798	0.005984	-2.33875	down
ONT.7403	161	64	48	72	125	161	257.039	84.6876	67.2409	20.894	32.9921	39.2329	3.49e-05	-2.41557	down
ONT.7412	13	11	4	7	0	11	20.7547	14.5557	5.60341	2.03136	0	2.68051	0.000512	-3.252	down
ONT.7415	36	71	38	49	72	51	57.4745	93.9503	53.2324	14.2195	19.0034	12.4278	1.43e-08	-2.46546	down
ONT.7416	8	3	7	0	1	0	12.7721	3.96973	9.80597	0	0.263937	0	1.89e-06	-6.11751	down
ONT.7427	11	7	12	4	7	14	17.5617	9.2627	16.8102	1.16078	1.84756	3.41155	3.86e-06	-3.01547	down
ONT.7430	166	83	51	76	138	198	265.021	109.829	71.4435	22.0548	36.4233	48.2491	3.2e-05	-2.35619	down
ONT.7432	92	45	35	29	32	43	146.879	59.5459	49.0298	8.41564	8.44598	10.4783	2.79e-11	-3.47995	down
ONT.7435	13	8	4	4	13	6	20.7547	10.586	5.60341	1.16078	3.43118	1.46209	0.000187	-2.82562	down
ONT.7438	8	4	2	2	1	0	12.7721	5.29297	2.80171	0.580389	0.263937	0	4.14e-05	-4.57079	down
ONT.7455	15	3	4	1	10	4	23.9477	3.96973	5.60341	0.290194	2.63937	0.97473	0.000776	-3.23006	down
ONT.7470	3	7	5	3	6	2	4.78954	9.2627	7.00426	0.870583	1.58362	0.487365	0.000309	-3.05674	down
ONT.748	7	4	3	87	121	176	11.1756	5.29297	4.20256	25.2469	31.9363	42.8881	0.00098	1.92861	up
ONT.7480	18	15	5	2	5	0	28.7372	19.8486	7.00426	0.580389	1.31968	0	3.82e-08	-4.93742	down
ONT.7481	5	5	3	1	4	4	7.98257	6.61622	4.20256	0.290194	1.05575	0.97473	0.00031	-3.18547	down
ONT.7484	94	61	47	29	37	3	150.072	80.7178	65.8401	8.41564	9.76566	0.731047	1.82e-07	-4.09501	down
ONT.7506	21	18	11	21	28	11	33.5268	23.8184	15.4094	6.09408	7.39023	2.68051	6.54e-05	-2.41974	down
ONT.7507	37	60	36	23	13	4	59.071	79.3946	50.4307	6.67447	3.43118	0.97473	1.98e-10	-4.26101	down
ONT.7509	382	302	139	94	89	30	609.868	399.619	194.719	27.2783	23.4904	7.31047	1.03e-12	-4.53681	down
ONT.7513	8	7	1	1	1	0	12.7721	9.2627	1.40085	0.290194	0.263937	0	1.34e-05	-5.20334	down
ONT.7514	3	1	7	1	0	0	4.78954	1.32324	9.80597	0.290194	0	0	0.000133	-5.31838	down
ONT.7515	55	106	62	15	14	2	87.8082	140.264	86.8529	4.35292	3.69511	0.487365	8.03e-16	-5.36193	down
ONT.7521	5	5	2	1	2	1	7.98257	6.61622	2.80171	0.290194	0.527873	0.243682	8.04e-05	-4.0748	down
ONT.753	44	21	23	17	56	95	70.2466	27.7881	32.2196	4.93331	14.7805	23.1498	0.002949	-1.91502	down
ONT.7534	1	6	3	0	0	0	1.59651	7.93946	4.20256	0	0	0	0.000187	-6.45432	down
ONT.7539	19	17	18	35	64	34	30.3337	22.4951	25.2154	10.1568	16.892	8.2852	0.004427	-1.44196	down
ONT.7542	29	11	20	2198	2500	2493	46.2989	14.5557	28.0171	637.847	659.842	607.5	1.5e-19	4.07397	up
ONT.7544	39	25	11	16	57	80	62.264	33.0811	15.4094	4.64311	15.0444	19.4946	0.008459	-1.80241	down
ONT.7547	3	4	8	8	6	6	4.78954	5.29297	11.2068	2.32156	1.58362	1.46209	0.004138	-2.24174	down
ONT.7551	60	75	66	95	135	90	95.7908	99.2432	92.4563	27.5685	35.6315	21.9314	2.56e-08	-2.05982	down
ONT.7559	7	6	5	2	4	4	11.1756	7.93946	7.00426	0.580389	1.05575	0.97473	7.47e-06	-3.50865	down
ONT.756	22	37	16	9	31	31	35.1233	48.96	22.4136	2.61175	8.18204	7.55415	4.85e-07	-2.83586	down
ONT.7564	139	105	49	12	8	6	221.915	138.94	68.6418	3.48233	2.11149	1.46209	1.34e-23	-6.09031	down
ONT.7565	206	148	69	24	23	22	328.882	195.84	96.6588	6.96467	6.07054	5.36101	3.27e-23	-5.29094	down
ONT.757	22	18	22	0	1	2	35.1233	23.8184	30.8188	0	0.263937	0.487365	1.38e-14	-6.80504	down
ONT.7576	0	0	1	280	54	88	0	0	1.40085	81.2545	14.2526	21.4441	6.37e-05	5.31558	up
ONT.7585	2	0	0	155	338	310	3.19303	0	0	44.9801	89.2106	75.5416	4.39e-08	5.45278	up
ONT.7606	43	33	13	7	11	2	68.6501	43.667	18.2111	2.03136	2.9033	0.487365	8.65e-11	-4.73926	down
ONT.7610	56	37	11	2	2	1	89.4047	48.96	15.4094	0.580389	0.527873	0.243682	9.33e-15	-6.8019	down
ONT.7616	10	25	11	11	14	6	15.9651	33.0811	15.4094	3.19214	3.69511	1.46209	5.55e-07	-3.20114	down
ONT.7621	4	4	3	3	4	5	6.38605	5.29297	4.20256	0.870583	1.05575	1.21841	0.002934	-2.54748	down
ONT.7624	73	46	33	3	5	1	116.546	60.8692	46.2281	0.870583	1.31968	0.243682	1.51e-21	-6.64386	down
ONT.7633	53	31	9	6	12	3	84.6152	41.0205	12.6077	1.74117	3.16724	0.731047	1.98e-09	-4.73578	down
ONT.7634	65	41	12	22	32	35	103.773	54.253	16.8102	6.38428	8.44598	8.52888	8.46e-07	-3.14289	down
ONT.7643	8	10	11	3	4	0	12.7721	13.2324	15.4094	0.870583	1.05575	0	1.68e-08	-4.58848	down
ONT.7649	1	1	2	245	323	371	1.59651	1.32324	2.80171	71.0977	85.2516	90.4062	1.98e-10	4.90853	up
ONT.7652	7	8	5	0	0	2	11.1756	10.586	7.00426	0	0	0.487365	3.29e-07	-5.63652	down
ONT.7663	196	205	99	62	85	88	312.917	271.265	138.684	17.9921	22.4346	21.4441	7.64e-21	-3.83099	down
ONT.7669	4	9	7	7	2	1	6.38605	11.9092	9.80597	2.03136	0.527873	0.243682	9.15e-05	-3.4836	down
ONT.7688	68	82	93	200	259	294	108.563	108.506	130.279	58.0389	68.3596	71.6426	0.000134	-1.13768	down
ONT.7693	27	10	13	4	9	3	43.1059	13.2324	18.2111	1.16078	2.37543	0.731047	2.71e-09	-4.29912	down
ONT.7703	1	0	1	46	36	70	1.59651	0	1.40085	13.349	9.50172	17.0578	0.003195	3.21106	up
ONT.7713	13	15	3	2	7	3	20.7547	19.8486	4.20256	0.580389	1.84756	0.731047	1.19e-06	-3.98504	down
ONT.7714	329	96	106	43	56	56	525.253	127.031	148.49	12.4784	14.7805	13.6462	5.71e-14	-4.50233	down
ONT.772	3	6	3	163	286	206	4.78954	7.93946	4.20256	47.3017	75.4859	50.1986	6.43e-07	2.94716	up
ONT.7725	54	16	17	19	58	84	86.2117	21.1719	23.8145	5.5137	15.3083	20.4693	0.005779	-1.95556	down
ONT.7742	4	13	8	5	7	3	6.38605	17.2022	11.2068	1.45097	1.84756	0.731047	6.94e-06	-3.34811	down
ONT.7744	11	11	7	139	203	375	17.5617	14.5557	9.80597	40.337	53.5791	91.3809	0.000663	1.77262	up
ONT.7745	3	4	3	59	93	93	4.78954	5.29297	4.20256	17.1215	24.5461	22.6625	0.004657	1.79319	up
ONT.7748	2	10	5	1	4	5	3.19303	13.2324	7.00426	0.290194	1.05575	1.21841	0.000131	-3.38847	down
ONT.7753	30	41	19	5	17	12	47.8954	54.253	26.6162	1.45097	4.48692	2.92419	1.16e-13	-4.11968	down
ONT.7757	8	6	2	1	2	3	12.7721	7.93946	2.80171	0.290194	0.527873	0.731047	2.01e-05	-4.00189	down
ONT.776	1434	518	332	586	1066	737	2289.4	685.44	465.083	170.054	281.356	179.594	1.85e-05	-2.69504	down
ONT.7773	0	1	0	31	108	141	0	1.32324	0	8.99603	28.5052	34.3592	0.000311	4.66214	up
ONT.7776	3	0	0	235	221	354	4.78954	0	0	68.1957	58.33	86.2636	9.66e-09	5.02928	up
ONT.7777	1	0	0	51	96	103	1.59651	0	0	14.7999	25.3379	25.0993	0.000232	4.5918	up
ONT.778	14	11	4	11	18	10	22.3512	14.5557	5.60341	3.19214	4.75086	2.43682	0.00076	-2.27922	down
ONT.7780	11	12	6	6	10	5	17.5617	15.8789	8.40512	1.74117	2.63937	1.21841	2.12e-06	-3.14202	down
ONT.7785	67	74	114	206	210	264	106.966	97.92	159.697	59.7801	55.4267	64.3322	0.000234	-1.33929	down
ONT.779	83	35	31	36	80	5	132.511	46.3135	43.4264	10.447	21.1149	1.21841	0.00087	-2.91611	down
ONT.7791	2	1	2	33	66	96	3.19303	1.32324	2.80171	9.57642	17.4198	23.3935	0.005128	2.35496	up
ONT.7792	43	59	103	1507	2091	1484	68.6501	78.0713	144.288	437.323	551.892	361.625	3.06e-05	1.86722	up
ONT.7797	2	1	2	163	162	183	3.19303	1.32324	2.80171	47.3017	42.7578	44.5939	3.82e-07	3.78016	up
ONT.7801	8	11	2	0	5	7	12.7721	14.5557	2.80171	0	1.31968	1.70578	0.000249	-3.46758	down
ONT.7804	23	5	7	5	11	6	36.7198	6.61622	9.80597	1.45097	2.9033	1.46209	2.02e-05	-3.364	down
ONT.7807	1	5	3	2	1	5	1.59651	6.61622	4.20256	0.580389	0.263937	1.21841	0.00839	-2.76329	down
ONT.7810	0	1	11	354	479	490	0	1.32324	15.4094	102.729	126.426	119.404	9.16e-07	3.87171	up
ONT.7825	13	7	7	8	21	12	20.7547	9.2627	9.80597	2.32156	5.54267	2.92419	0.001139	-2.14375	down
ONT.7826	11	22	19	4	7	53	17.5617	29.1114	26.6162	1.16078	1.84756	12.9152	0.003577	-2.494	down
ONT.7831	3	11	17	153	266	232	4.78954	14.5557	23.8145	44.3997	70.2072	56.5343	0.004658	1.59893	up
ONT.7835	10	28	31	358	395	499	15.9651	37.0508	43.4264	103.89	104.255	121.597	0.001855	1.41267	up
ONT.7841	1	1	1	61	123	173	1.59651	1.32324	1.40085	17.7019	32.4642	42.1571	3.18e-05	3.85471	up
ONT.785	16	18	9	4	5	0	25.5442	23.8184	12.6077	1.16078	1.31968	0	1.1e-09	-4.79016	down
ONT.7850	5	4	6	6	9	7	7.98257	5.29297	8.40512	1.74117	2.37543	1.70578	0.003262	-2.15321	down
ONT.7854	5	7	3	3	2	5	7.98257	9.2627	4.20256	0.870583	0.527873	1.21841	0.000127	-3.22332	down
ONT.7868	6	13	4	1	0	1	9.57908	17.2022	5.60341	0.290194	0	0.243682	1.73e-07	-5.76327	down
ONT.7873	20	11	0	7	5	1	31.9303	14.5557	0	2.03136	1.31968	0.243682	0.001286	-3.64972	down
ONT.7879	82	47	27	54	129	161	130.914	62.1924	37.823	15.6705	34.0478	39.2329	0.00352	-1.68513	down
ONT.7887	3	0	5	98	108	178	4.78954	0	7.00426	28.4391	28.5052	43.3755	0.000136	2.69949	up
ONT.7891	6	4	1	0	2	1	9.57908	5.29297	1.40085	0	0.527873	0.243682	0.000249	-4.29087	down
ONT.7892	25	23	7	5	5	2	39.9128	30.4346	9.80597	1.45097	1.31968	0.487365	1.77e-10	-4.77078	down
ONT.7902	18	7	5	1	3	3	28.7372	9.2627	7.00426	0.290194	0.79181	0.731047	5.79e-08	-4.70599	down
ONT.7909	22	24	21	0	1	2	35.1233	31.7578	29.4179	0	0.263937	0.487365	2.3e-15	-6.91185	down
ONT.791	2	2	2	100	216	227	3.19303	2.64649	2.80171	29.0194	57.0103	55.3159	9.51e-07	3.5738	up
ONT.7913	0	1	1	67	154	146	0	1.32324	1.40085	19.443	40.6463	35.5776	2.11e-05	4.39494	up
ONT.7915	4	1	1	1	0	1	6.38605	1.32324	1.40085	0.290194	0	0.243682	0.005182	-3.84922	down
ONT.7916	25	45	28	9	18	39	39.9128	59.5459	39.2239	2.61175	4.75086	9.50361	6.41e-10	-3.33889	down
ONT.7919	68	34	34	55	118	98	108.563	44.9903	47.629	15.9607	31.1445	23.8809	0.000343	-1.80181	down
ONT.792	2	2	2	80	96	91	3.19303	2.64649	2.80171	23.2156	25.3379	22.1751	0.000301	2.63415	up
ONT.7923	2	4	1	0	1	0	3.19303	5.29297	1.40085	0	0.263937	0	0.001236	-4.7268	down
ONT.7946	15	8	5	130	274	258	23.9477	10.586	7.00426	37.7253	72.3187	62.8701	0.002073	1.71285	up
ONT.7947	0	1	0	57	73	53	0	1.32324	0	16.5411	19.2674	12.9152	0.000906	4.23622	up
ONT.7948	15	10	1	0	0	0	23.9477	13.2324	1.40085	0	0	0	2.61e-06	-7.62527	down
ONT.7953	13	19	7	382	351	375	20.7547	25.1416	9.80597	110.854	92.6418	91.3809	1.24e-05	2.06707	up
ONT.7955	3	2	2	1	2	1	4.78954	2.64649	2.80171	0.290194	0.527873	0.243682	0.003981	-3.30497	down
ONT.7959	78	20	10	5	8	1	124.528	26.4649	14.0085	1.45097	2.11149	0.243682	3.98e-09	-5.42863	down
ONT.7960	58	50	24	4	6	0	92.5978	66.1622	33.6205	1.16078	1.58362	0	7.56e-17	-6.23399	down
ONT.7970	175	72	41	34	57	69	279.39	95.2735	57.435	9.86661	15.0444	16.8141	4.27e-09	-3.61395	down
ONT.7971	19	8	2	7	19	3	30.3337	10.586	2.80171	2.03136	5.0148	0.731047	0.005543	-2.63961	down
ONT.7972	41	18	9	36	39	19	65.457	23.8184	12.6077	10.447	10.2935	4.62997	0.001712	-2.21898	down
ONT.7974	2	3	5	96	136	164	3.19303	3.96973	7.00426	27.8587	35.8954	39.9639	5.38e-05	2.46774	up
ONT.7977	6	6	5	0	0	0	9.57908	7.93946	7.00426	0	0	0	8.34e-06	-7.24544	down
ONT.7979	5	3	4	2	3	2	7.98257	3.96973	5.60341	0.580389	0.79181	0.487365	0.000235	-3.3791	down
ONT.7980	20	5	7	6	4	4	31.9303	6.61622	9.80597	1.74117	1.05575	0.97473	1.71e-06	-3.82128	down
ONT.7981	95	219	232	264	379	283	151.669	289.79	324.998	76.6113	100.032	68.9621	7.44e-06	-1.95138	down
ONT.7991	3403	3961	2421	845	1309	1218	5432.93	5241.37	3391.46	245.214	345.493	296.805	1.61e-41	-4.28831	down
ONT.7992	8	22	26	8	10	8	12.7721	29.1114	36.4222	2.32156	2.63937	1.94946	4.85e-10	-3.76472	down
ONT.7993	9	4	3	6	2	12	14.3686	5.29297	4.20256	1.74117	0.527873	2.92419	0.006357	-2.39263	down
ONT.8	1	5	0	104	62	58	1.59651	6.61622	0	30.1802	16.3641	14.1336	0.006746	2.43987	up
ONT.8003	10	4	7	3	9	12	15.9651	5.29297	9.80597	0.870583	2.37543	2.92419	0.0005	-2.5682	down
ONT.8012	4	4	3	1	2	6	6.38605	5.29297	4.20256	0.290194	0.527873	1.46209	0.001718	-2.95928	down
ONT.8014	2	1	0	118	153	177	3.19303	1.32324	0	34.243	40.3823	43.1318	1.47e-06	4.22797	up
ONT.8017	2	0	2	36	77	124	3.19303	0	2.80171	10.447	20.3231	30.2166	0.001535	2.88848	up
ONT.8018	19	15	6	7	18	30	30.3337	19.8486	8.40512	2.03136	4.75086	7.31047	0.000508	-2.33296	down
ONT.8028	913	690	296	181	358	63	1457.62	913.038	414.652	52.5252	94.4893	15.352	1.59e-09	-4.26639	down
ONT.8029	13	13	4	1656	1682	1658	20.7547	17.2022	5.60341	480.562	443.942	404.025	2.35e-21	4.56861	up
ONT.8030	0	1	0	30	48	69	0	1.32324	0	8.70583	12.669	16.8141	0.002798	3.88895	up
ONT.8033	83	79	67	65	123	112	132.511	104.536	93.8571	18.8626	32.4642	27.2924	1.62e-11	-2.38838	down
ONT.8038	0	2	4	144	148	208	0	2.64649	5.60341	41.788	39.0626	50.6859	1.1e-06	3.50402	up
ONT.805	15	24	8	5	3	6	23.9477	31.7578	11.2068	1.45097	0.79181	1.46209	1.08e-10	-4.37999	down
ONT.8050	171	174	130	171	325	197	273.004	230.244	182.111	49.6233	85.7794	48.0054	1.79e-08	-2.20584	down
ONT.8055	20	20	21	567	1066	997	31.9303	26.4649	29.4179	164.54	281.356	242.951	6.77e-12	2.61293	up
ONT.8057	4	6	7	0	1	2	6.38605	7.93946	9.80597	0	0.263937	0.487365	1.46e-06	-4.9507	down
ONT.8058	1	1	0	112	116	120	1.59651	1.32324	0	32.5018	30.6167	29.2419	1.51e-05	4.38231	up
ONT.8059	1	1	8	2	1	0	1.59651	1.32324	11.2068	0.580389	0.263937	0	0.002099	-3.96107	down
ONT.8075	3	15	12	13	20	14	4.78954	19.8486	16.8102	3.77253	5.27873	3.41155	0.002066	-2.03507	down
ONT.8076	10	2	8	5	4	4	15.9651	2.64649	11.2068	1.45097	1.05575	0.97473	7.45e-05	-3.26456	down
ONT.8084	8	8	7	0	0	0	12.7721	10.586	9.80597	0	0	0	1.47e-06	-7.63977	down
ONT.8087	5	15	13	0	0	0	7.98257	19.8486	18.2111	0	0	0	2.34e-07	-8.04731	down
ONT.8092	6	20	9	3	12	11	9.57908	26.4649	12.6077	0.870583	3.16724	2.68051	7.47e-06	-3.12484	down
ONT.8093	52	48	31	35	46	114	83.0187	63.5157	43.4264	10.1568	12.1411	27.7798	1.31e-05	-2.23786	down
ONT.8096	14	5	8	8	9	2	22.3512	6.61622	11.2068	2.32156	2.37543	0.487365	9.51e-05	-3.12457	down
ONT.8103	183	59	41	49	55	15	292.162	78.0713	57.435	14.2195	14.5165	3.65524	4.5e-07	-3.85585	down
ONT.8104	193	114	63	21	28	15	308.127	150.85	88.2537	6.09408	7.39023	3.65524	2.19e-19	-5.1933	down
ONT.811	0	2	1	608	707	696	0	2.64649	1.40085	176.438	186.603	169.603	3.33e-14	6.33815	up
ONT.8115	31	63	63	5	9	6	49.4919	83.3643	88.2537	1.45097	2.37543	1.46209	7.39e-26	-5.62782	down
ONT.8116	1	2	5	66	71	252	1.59651	2.64649	7.00426	19.1528	18.7395	61.408	0.001374	2.64505	up
ONT.8128	5	6	15	188	210	202	7.98257	7.93946	21.0128	54.5566	55.4267	49.2238	0.000965	1.75039	up
ONT.8129	13	6	1	2	6	10	20.7547	7.93946	1.40085	0.580389	1.58362	2.43682	0.002027	-2.87486	down
ONT.813	2	3	3	72	54	89	3.19303	3.96973	4.20256	20.894	14.2526	21.6877	0.006315	1.93668	up
ONT.8130	68	67	36	95	112	99	108.563	88.6573	50.4307	27.5685	29.5609	24.1246	5.98e-06	-1.89955	down
ONT.8144	24	33	21	41	44	23	38.3163	43.667	29.4179	11.898	11.6132	5.6047	1.81e-05	-2.2088	down
ONT.815	4	7	2	3	0	4	6.38605	9.2627	2.80171	0.870583	0	0.97473	0.000706	-3.42886	down
ONT.8157	0	2	1	251	238	229	0	2.64649	1.40085	72.8388	62.8169	55.8033	2.27e-08	4.92209	up
ONT.8160	100	32	34	34	106	92	159.651	42.3438	47.629	9.86661	27.9773	22.4188	0.00031	-2.32868	down
ONT.817	18	50	22	18	45	39	28.7372	66.1622	30.8188	5.2235	11.8772	9.50361	2.43e-06	-2.54999	down
ONT.8172	3	16	11	10	19	24	4.78954	21.1719	15.4094	2.90194	5.0148	5.84838	0.004163	-1.90775	down
ONT.8178	1	3	3	137	200	253	1.59651	3.96973	4.20256	39.7566	52.7873	61.6516	1.36e-07	3.51382	up
ONT.8182	175	21	13	17	26	23	279.39	27.7881	18.2111	4.93331	6.86235	5.6047	1.98e-06	-4.30454	down
ONT.8189	0	0	1	103	90	117	0	0	1.40085	29.89	23.7543	28.5108	5.9e-05	4.92896	up
ONT.8206	828	901	417	247	282	28	1321.91	1192.24	584.155	71.678	74.4301	6.82311	1.53e-08	-4.44261	down
ONT.8216	9	4	3	7	8	6	14.3686	5.29297	4.20256	2.03136	2.11149	1.46209	0.003195	-2.29919	down
ONT.8220	6	4	3	3	6	3	9.57908	5.29297	4.20256	0.870583	1.58362	0.731047	0.001123	-2.77265	down
ONT.8229	3	2	1	0	0	2	4.78954	2.64649	1.40085	0	0	0.487365	0.005213	-3.89333	down
ONT.8234	9	3	2	3	6	4	14.3686	3.96973	2.80171	0.870583	1.58362	0.97473	0.001878	-2.78029	down
ONT.824	11	30	40	16	23	5	17.5617	39.6973	56.0341	4.64311	6.07054	1.21841	1.2e-06	-3.46319	down
ONT.8241	15	14	4	3	11	3	23.9477	18.5254	5.60341	0.870583	2.9033	0.731047	7.15e-06	-3.59561	down
ONT.8245	2	3	1	1	0	1	3.19303	3.96973	1.40085	0.290194	0	0.243682	0.004323	-3.84265	down
ONT.8249	27	17	8	17	26	59	43.1059	22.4951	11.2068	4.93331	6.86235	14.3773	0.004683	-1.84536	down
ONT.8251	8	7	4	2	2	2	12.7721	9.2627	5.60341	0.580389	0.527873	0.487365	9.59e-07	-4.23688	down
ONT.8256	0	0	0	15	134	96	0	0	0	4.35292	35.3675	23.3935	0.000977	5.77885	up
ONT.8260	23	16	2	4	5	2	36.7198	21.1719	2.80171	1.16078	1.31968	0.487365	7.76e-07	-4.43093	down
ONT.8262	16	13	7	5	2	6	25.5442	17.2022	9.80597	1.45097	0.527873	1.46209	5.67e-09	-4.12006	down
ONT.8272	3	8	1	3	2	0	4.78954	10.586	1.40085	0.870583	0.527873	0	0.001465	-3.61706	down
ONT.8273	37	20	16	15	49	67	59.071	26.4649	22.4136	4.35292	12.9329	16.3267	0.001434	-1.98583	down
ONT.8274	3	6	5	4	6	11	4.78954	7.93946	7.00426	1.16078	1.58362	2.68051	0.00574	-2.13797	down
ONT.8277	15	25	13	6	8	15	23.9477	33.0811	18.2111	1.74117	2.11149	3.65524	1.48e-10	-3.59311	down
ONT.828	7	7	7	207	314	206	11.1756	9.2627	9.80597	60.0703	82.8761	50.1986	6.95e-06	2.32364	up
ONT.8288	7	11	4	7	0	4	11.1756	14.5557	5.60341	2.03136	0	0.97473	0.000169	-3.50115	down
ONT.8298	1	5	4	0	3	0	1.59651	6.61622	5.60341	0	0.79181	0	0.001165	-4.05457	down
ONT.83	117	76	34	9	3	1	186.792	100.567	47.629	2.61175	0.79181	0.243682	9.37e-17	-6.54839	down
ONT.8314	0	1	2	32	83	59	0	1.32324	2.80171	9.28622	21.9067	14.3773	0.003453	2.89203	up
ONT.8315	40	104	143	23	21	45	63.8605	137.617	200.322	6.67447	5.54267	10.9657	1.04e-15	-4.386	down
ONT.832	13	3	3	0	2	0	20.7547	3.96973	4.20256	0	0.527873	0	7.16e-06	-5.47089	down
ONT.8323	20	6	1	2	2	0	31.9303	7.93946	1.40085	0.580389	0.527873	0	1.15e-05	-5.04919	down
ONT.8334	5	8	3	138	161	381	7.98257	10.586	4.20256	40.0468	42.4938	92.843	4.25e-05	2.53115	up
ONT.834	34	24	11	6	31	67	54.2814	31.7578	15.4094	1.74117	8.18204	16.3267	0.003952	-2.24164	down
ONT.835	6	5	8	7	6	20	9.57908	6.61622	11.2068	2.03136	1.58362	4.87365	0.007139	-1.96708	down
ONT.836	4	11	2	0	1	0	6.38605	14.5557	2.80171	0	0.263937	0	7.29e-06	-5.94849	down
ONT.8362	2	0	1	73	77	107	3.19303	0	1.40085	21.1842	20.3231	26.074	0.000156	3.45238	up
ONT.8375	8	10	4	7	2	4	12.7721	13.2324	5.60341	2.03136	0.527873	0.97473	2.44e-05	-3.34992	down
ONT.8389	8	5	1	2	2	2	12.7721	6.61622	1.40085	0.580389	0.527873	0.487365	0.000147	-3.76897	down
ONT.8401	6	9	6	1	0	0	9.57908	11.9092	8.40512	0.290194	0	0	3.41e-07	-6.31821	down
ONT.8402	10	17	6	18	22	35	15.9651	22.4951	8.40512	5.2235	5.80661	8.52888	0.006353	-1.57055	down
ONT.8404	11	7	4	0	2	1	17.5617	9.2627	5.60341	0	0.527873	0.243682	2.03e-07	-5.30775	down
ONT.8405	28	23	15	7	7	8	44.7024	30.4346	21.0128	2.03136	1.84756	1.94946	1.75e-14	-4.28093	down
ONT.8408	26	9	8	19	28	25	41.5093	11.9092	11.2068	5.5137	7.39023	6.09206	0.001616	-2.01806	down
ONT.8416	8	13	5	2	0	0	12.7721	17.2022	7.00426	0.580389	0	0	4.9e-08	-5.9068	down
ONT.8418	130	76	42	12	22	23	207.547	100.567	58.8358	3.48233	5.80661	5.6047	3.1e-18	-4.85357	down
ONT.8420	31	14	6	0	1	0	49.4919	18.5254	8.40512	0	0.263937	0	1.42e-09	-7.4831	down
ONT.8426	15	8	1	1	2	1	23.9477	10.586	1.40085	0.290194	0.527873	0.243682	2.72e-06	-5.00095	down
ONT.843	24	30	27	618	1082	782	38.3163	39.6973	37.823	179.34	285.579	190.56	1.4e-08	2.15238	up
ONT.8431	16	20	8	2	1	3	25.5442	26.4649	11.2068	0.580389	0.263937	0.731047	7.37e-12	-5.43072	down
ONT.8438	6	6	3	121	298	194	9.57908	7.93946	4.20256	35.1135	78.6531	47.2744	3.46e-05	2.50921	up
ONT.8448	27	64	35	5	13	11	43.1059	84.6876	49.0298	1.45097	3.43118	2.68051	3.19e-19	-4.80519	down
ONT.8450	32	15	11	4	7	43	51.0884	19.8486	15.4094	1.16078	1.84756	10.4783	0.000607	-2.91849	down
ONT.8452	2	1	2	59	92	120	3.19303	1.32324	2.80171	17.1215	24.2822	29.2419	0.000268	2.84964	up
ONT.8453	3	4	4	0	4	6	4.78954	5.29297	5.60341	0	1.05575	1.46209	0.004008	-2.81847	down
ONT.846	3	2	2	0	1	0	4.78954	2.64649	2.80171	0	0.263937	0	0.000898	-4.77617	down
ONT.8465	6	8	3	7	4	5	9.57908	10.586	4.20256	2.03136	1.05575	1.21841	0.00047	-2.72316	down
ONT.8467	61	92	55	28	46	24	97.3873	121.738	77.0469	8.12544	12.1411	5.84838	2.49e-17	-3.78188	down
ONT.8470	49	18	16	47	79	33	78.2292	23.8184	22.4136	13.6391	20.851	8.04152	0.007064	-1.79676	down
ONT.8471	9	6	2	1	1	2	14.3686	7.93946	2.80171	0.290194	0.263937	0.487365	5.52e-06	-4.58305	down
ONT.8472	3	6	9	0	0	0	4.78954	7.93946	12.6077	0	0	0	7.77e-06	-7.27856	down
ONT.8475	12	5	8	16	7	2	19.1582	6.61622	11.2068	4.64311	1.84756	0.487365	0.004092	-2.54556	down
ONT.8477	111	62	35	11	38	110	177.213	82.0411	49.0298	3.19214	10.0296	26.8051	1.76e-05	-3.21203	down
ONT.8479	7	6	3	419	764	555	11.1756	7.93946	4.20256	121.591	201.648	135.244	3.13e-13	3.91785	up
ONT.848	12	5	2	2	3	3	19.1582	6.61622	2.80171	0.580389	0.79181	0.731047	2.42e-05	-3.85711	down
ONT.8480	19	9	4	12	13	25	30.3337	11.9092	5.60341	3.48233	3.43118	6.09206	0.002502	-2.12659	down
ONT.8482	22	2	3	6	12	10	35.1233	2.64649	4.20256	1.74117	3.16724	2.43682	0.004654	-2.66559	down
ONT.8483	16	12	8	12	8	8	25.5442	15.8789	11.2068	3.48233	2.11149	1.94946	1.13e-06	-3.03657	down
ONT.8484	29	10	12	15	48	47	46.2989	13.2324	16.8102	4.35292	12.669	11.4531	0.009787	-1.71112	down
ONT.8485	55	78	31	63	54	5	87.8082	103.213	43.4264	18.2823	14.2526	1.21841	0.000461	-2.93561	down
ONT.8487	10	10	7	8	17	9	15.9651	13.2324	9.80597	2.32156	4.48692	2.19314	0.000147	-2.38386	down
ONT.849	212	52	78	76	76	40	338.461	68.8086	109.266	22.0548	20.0592	9.7473	2.05e-07	-3.49941	down
ONT.8506	1	4	4	233	307	355	1.59651	5.29297	5.60341	67.6153	81.0286	86.5073	2.56e-10	3.7818	up
ONT.8507	0	1	3	36	73	62	0	1.32324	4.20256	10.447	19.2674	15.1083	0.005327	2.51065	up
ONT.8511	16	26	19	42	39	90	25.5442	34.4043	26.6162	12.1882	10.2935	21.9314	0.008713	-1.29071	down
ONT.8527	13	7	4	10	16	12	20.7547	9.2627	5.60341	2.90194	4.22299	2.92419	0.002264	-2.07082	down
ONT.8535	30	25	16	6	19	64	47.8954	33.0811	22.4136	1.74117	5.0148	15.5957	0.000729	-2.50426	down
ONT.8543	9	4	4	2	7	11	14.3686	5.29297	5.60341	0.580389	1.84756	2.68051	0.001917	-2.52345	down
ONT.855	54	43	27	9	4	4	86.2117	56.8995	37.823	2.61175	1.05575	0.97473	5.31e-19	-5.47265	down
ONT.8559	23	26	10	18	15	14	36.7198	34.4043	14.0085	5.2235	3.95905	3.41155	1.05e-07	-3.00885	down
ONT.8560	4	5	6	2	1	0	6.38605	6.61622	8.40512	0.580389	0.263937	0	6.74e-06	-4.70139	down
ONT.8563	25	21	27	10	2	2	39.9128	27.7881	37.823	2.90194	0.527873	0.487365	7.14e-12	-4.90802	down
ONT.8572	42	11	7	3	5	8	67.0536	14.5557	9.80597	0.870583	1.31968	1.94946	2.93e-08	-4.57886	down
ONT.8575	11	4	4	0	4	5	17.5617	5.29297	5.60341	0	1.05575	1.21841	5.81e-05	-3.74847	down
ONT.8577	77	13	14	11	31	33	122.931	17.2022	19.6119	3.19214	8.18204	8.04152	5.38e-05	-3.24109	down
ONT.8587	34	25	25	8	31	41	54.2814	33.0811	35.0213	2.32156	8.18204	9.99098	4.16e-07	-2.87409	down
ONT.8593	63	48	19	17	27	28	100.58	63.5157	26.6162	4.93331	7.12629	6.82311	8.74e-11	-3.5905	down
ONT.8596	35	20	15	25	52	56	55.878	26.4649	21.0128	7.25486	13.7247	13.6462	0.000433	-1.87291	down
ONT.8610	37	33	16	24	29	27	59.071	43.667	22.4136	6.96467	7.65416	6.57942	8.71e-09	-2.83385	down
ONT.8612	9	7	7	2	1	0	14.3686	9.2627	9.80597	0.580389	0.263937	0	4.77e-08	-5.33719	down
ONT.8613	26	28	14	10	11	22	41.5093	37.0508	19.6119	2.90194	2.9033	5.36101	1.52e-10	-3.40559	down
ONT.8615	528	429	196	323	399	296	842.959	567.671	274.567	93.7328	105.311	72.13	2.93e-09	-2.89859	down
ONT.8621	37	18	19	53	70	59	59.071	23.8184	26.6162	15.3803	18.4756	14.3773	0.003494	-1.46588	down
ONT.8632	1	0	0	29	61	31	1.59651	0	0	8.41564	16.1001	7.55415	0.006356	3.6428	up
ONT.8633	15	6	2	3	3	1	23.9477	7.93946	2.80171	0.870583	0.79181	0.243682	1.12e-05	-4.23039	down
ONT.8636	44	18	4	4	14	7	70.2466	23.8184	5.60341	1.16078	3.69511	1.70578	2.37e-06	-4.05387	down
ONT.8646	42	42	26	12	35	41	67.0536	55.5762	36.4222	3.48233	9.23779	9.99098	6.19e-10	-3.1052	down
ONT.8651	8	16	4	2	0	0	12.7721	21.1719	5.60341	0.580389	0	0	7.34e-08	-5.96225	down
ONT.8664	3	5	2	76	107	63	4.78954	6.61622	2.80171	22.0548	28.2412	15.352	0.008122	1.83558	up
ONT.867	1	0	1	63	132	167	1.59651	0	1.40085	18.2823	34.8396	40.695	2.65e-05	4.35107	up
ONT.8683	171	104	57	199	294	352	273.004	137.617	79.8486	57.7487	77.5974	85.7762	0.004499	-1.45179	down
ONT.8691	12	3	3	5	3	2	19.1582	3.96973	4.20256	1.45097	0.79181	0.487365	0.000232	-3.4207	down
ONT.8699	4	1	0	63	285	196	6.38605	1.32324	0	18.2823	75.222	47.7617	3.93e-05	3.72183	up
ONT.8702	26	7	4	7	22	4	41.5093	9.2627	5.60341	2.03136	5.80661	0.97473	0.002116	-2.82825	down
ONT.8715	30	7	10	6	9	7	47.8954	9.2627	14.0085	1.74117	2.37543	1.70578	3.07e-07	-3.7854	down
ONT.8724	2	3	16	136	243	341	3.19303	3.96973	22.4136	39.4665	64.1366	83.0957	0.001976	2.21895	up
ONT.8727	12	7	10	1	3	0	19.1582	9.2627	14.0085	0.290194	0.79181	0	5.11e-09	-5.33783	down
ONT.8731	142	135	98	52	50	19	226.705	178.638	137.284	15.0901	13.1968	4.62997	3.77e-15	-4.25664	down
ONT.8733	1	1	2	122	102	91	1.59651	1.32324	2.80171	35.4037	26.9215	22.1751	6.28e-05	3.42219	up
ONT.8734	15	5	24	1214	960	1285	23.9477	6.61622	33.6205	352.296	253.379	313.132	5.13e-10	3.46938	up
ONT.8743	5	8	9	1	2	10	7.98257	10.586	12.6077	0.290194	0.527873	2.43682	3.66e-05	-3.45748	down
ONT.8745	31	16	2	1	6	13	49.4919	21.1719	2.80171	0.290194	1.58362	3.16787	3.73e-05	-3.97645	down
ONT.8748	4	2	1	47	80	100	6.38605	2.64649	1.40085	13.6391	21.1149	24.3682	0.003772	2.13799	up
ONT.8754	18	27	28	32	30	40	28.7372	35.7276	39.2239	9.28622	7.9181	9.7473	9.61e-08	-2.25242	down
ONT.8756	2	6	5	3	5	5	3.19303	7.93946	7.00426	0.870583	1.31968	1.21841	0.001435	-2.65704	down
ONT.876	0	1	0	29	31	54	0	1.32324	0	8.41564	8.18204	13.1588	0.007119	3.56845	up
ONT.8760	17	12	2	0	0	0	27.1407	15.8789	2.80171	0	0	0	7.21e-07	-7.88934	down
ONT.8761	20	13	18	633	822	971	31.9303	17.2022	25.2154	183.693	216.956	236.616	2.1e-13	2.75868	up
ONT.877	0	0	0	24	70	57	0	0	0	6.96467	18.4756	13.8899	0.002715	5.34289	up
ONT.8778	19	7	0	3	5	10	30.3337	9.2627	0	0.870583	1.31968	2.43682	0.002371	-3.19212	down
ONT.8780	7	42	26	17	13	9	11.1756	55.5762	36.4222	4.93331	3.43118	2.19314	4.25e-07	-3.50987	down
ONT.8783	18	10	5	8	2	2	28.7372	13.2324	7.00426	2.32156	0.527873	0.487365	3.67e-06	-3.97714	down
ONT.8790	7	4	1	1	0	2	11.1756	5.29297	1.40085	0.290194	0	0.487365	0.000165	-4.3994	down
ONT.8801	89	84	32	12	24	19	142.09	111.152	44.8273	3.48233	6.33448	4.62997	1.94e-17	-4.60901	down
ONT.8806	11	23	16	14	50	44	17.5617	30.4346	22.4136	4.06272	13.1968	10.722	0.004089	-1.66198	down
ONT.881	8	9	9	1	3	2	12.7721	11.9092	12.6077	0.290194	0.79181	0.487365	5.59e-09	-4.7036	down
ONT.8820	27	14	7	12	36	32	43.1059	18.5254	9.80597	3.48233	9.50172	7.79784	0.002131	-2.05397	down
ONT.8831	50	17	15	42	9	14	79.8257	22.4951	21.0128	12.1882	2.37543	3.41155	0.000433	-2.89971	down
ONT.8833	43	7	4	20	21	6	68.6501	9.2627	5.60341	5.80389	5.54267	1.46209	0.003478	-2.8053	down
ONT.8834	72	92	67	161	264	246	114.949	121.738	93.8571	46.7213	69.6793	59.9459	0.000148	-1.23221	down
ONT.8841	0	0	1	49	64	44	0	0	1.40085	14.2195	16.892	10.722	0.001819	4.0273	up
ONT.8844	6	11	7	4	3	2	9.57908	14.5557	9.80597	1.16078	0.79181	0.487365	1.87e-07	-4.00241	down
ONT.8846	178	89	60	101	139	128	284.179	117.769	84.0512	29.3096	36.6872	31.1913	6.54e-07	-2.59143	down
ONT.8848	4	8	6	0	0	0	6.38605	10.586	8.40512	0	0	0	6.77e-06	-7.29917	down
ONT.8849	58	49	31	86	151	158	92.5978	64.8389	43.4264	24.9567	39.8544	38.5018	0.002591	-1.27569	down
ONT.8851	1	1	0	64	66	68	1.59651	1.32324	0	18.5724	17.4198	16.5704	0.000587	3.61005	up
ONT.8853	965	898	504	406	386	72	1540.63	1188.27	706.03	117.819	101.88	17.5451	1.2e-08	-4.00231	down
ONT.8854	49	21	7	18	31	26	78.2292	27.7881	9.80597	5.2235	8.18204	6.33574	0.000102	-2.77604	down
ONT.8855	43	17	5	15	26	19	68.6501	22.4951	7.00426	4.35292	6.86235	4.62997	0.000194	-2.83542	down
ONT.8858	12	15	5	1	5	3	19.1582	19.8486	7.00426	0.290194	1.31968	0.731047	1.56e-08	-4.44915	down
ONT.8862	0	0	0	20	82	50	0	0	0	5.80389	21.6428	12.1841	0.002934	5.32287	up
ONT.8867	10	32	37	1	3	2	15.9651	42.3438	51.8315	0.290194	0.79181	0.487365	7.17e-15	-6.21977	down
ONT.8869	47	23	17	14	17	10	75.0361	30.4346	23.8145	4.06272	4.48692	2.43682	5.93e-10	-3.77214	down
ONT.887	54	55	20	18	54	35	86.2117	72.7784	28.0171	5.2235	14.2526	8.52888	1.64e-07	-3.01407	down
ONT.8872	6	12	9	3	7	19	9.57908	15.8789	12.6077	0.870583	1.84756	4.62997	0.000249	-2.65207	down
ONT.8880	24	7	2	5	1	0	38.3163	9.2627	2.80171	1.45097	0.263937	0	3.34e-05	-4.72069	down
ONT.8881	26	4	5	1	6	5	41.5093	5.29297	7.00426	0.290194	1.58362	1.21841	8.37e-06	-4.19606	down
ONT.8885	13	12	19	205	286	358	20.7547	15.8789	26.6162	59.4899	75.4859	87.2383	0.000393	1.46288	up
ONT.889	125	90	43	55	122	154	199.564	119.092	60.2367	15.9607	32.2003	37.5271	5.83e-06	-2.4448	down
ONT.8900	9	6	3	0	3	13	14.3686	7.93946	4.20256	0	0.79181	3.16787	0.004399	-2.91019	down
ONT.8901	10	3	7	4	8	8	15.9651	3.96973	9.80597	1.16078	2.11149	1.94946	0.000254	-2.72696	down
ONT.8906	3	6	6	0	0	1	4.78954	7.93946	8.40512	0	0	0.243682	6.21e-06	-5.86848	down
ONT.891	7	7	1	5	7	6	11.1756	9.2627	1.40085	1.45097	1.84756	1.46209	0.003945	-2.41009	down
ONT.8924	4	1	0	773	1092	1238	6.38605	1.32324	0	224.32	288.219	301.679	5.94e-19	6.28051	up
ONT.8925	10	9	1	8	4	4	15.9651	11.9092	1.40085	2.32156	1.05575	0.97473	0.001196	-2.89863	down
ONT.8926	1	1	0	22	51	89	1.59651	1.32324	0	6.38428	13.4608	21.6877	0.004424	3.21605	up
ONT.8928	5	4	6	245	416	488	7.98257	5.29297	8.40512	71.0977	109.798	118.917	9.43e-11	3.39964	up
ONT.8931	9	6	6	97	135	134	14.3686	7.93946	8.40512	28.1489	35.6315	32.6534	0.009023	1.3239	up
ONT.8942	2	1	0	59	103	84	3.19303	1.32324	0	17.1215	27.1855	20.4693	0.000258	3.38873	up
ONT.8944	10	24	22	405	373	565	15.9651	31.7578	30.8188	117.529	98.4484	137.681	2.42e-05	1.81048	up
ONT.8950	16	18	9	8	17	38	25.5442	23.8184	12.6077	2.32156	4.48692	9.25993	0.00039	-2.24619	down
ONT.8957	9	3	6	3	0	9	14.3686	3.96973	8.40512	0.870583	0	2.19314	0.001015	-3.24588	down
ONT.8958	0	0	2	130	180	158	0	0	2.80171	37.7253	47.5086	38.5018	1.87e-06	4.7742	up
ONT.8972	40	66	19	1	1	0	63.8605	87.3341	26.6162	0.290194	0.263937	0	5.37e-16	-8.09212	down
ONT.8973	33	56	28	18	14	37	52.6849	74.1016	39.2239	5.2235	3.69511	9.01625	4.21e-12	-3.49458	down
ONT.8976	312	148	108	219	306	335	498.112	195.84	151.292	63.5526	80.7646	81.6336	2.15e-05	-2.18726	down
ONT.8980	14	21	17	11	11	6	22.3512	27.7881	23.8145	3.19214	2.9033	1.46209	2.19e-10	-3.55452	down
ONT.8983	9	6	7	3	4	8	14.3686	7.93946	9.80597	0.870583	1.05575	1.94946	5.33e-06	-3.26326	down
ONT.8984	2	2	1	0	0	1	3.19303	2.64649	1.40085	0	0	0.243682	0.005124	-4.30037	down
ONT.8996	9	14	8	132	302	350	14.3686	18.5254	11.2068	38.3057	79.7089	85.2888	0.00038	1.81992	up
ONT.90	136	72	37	28	40	24	217.126	95.2735	51.8315	8.12544	10.5575	5.84838	7.07e-12	-4.10525	down
ONT.9015	11	1	2	1	0	1	17.5617	1.32324	2.80171	0.290194	0	0.243682	0.000103	-5.00673	down
ONT.9016	63	25	19	15	10	14	100.58	33.0811	26.6162	4.35292	2.63937	3.41155	1.19e-10	-4.13723	down
ONT.9018	6	8	4	1	2	0	9.57908	10.586	5.60341	0.290194	0.527873	0	1.13e-06	-4.98178	down
ONT.9024	8	4	6	86	186	173	12.7721	5.29297	8.40512	24.9567	49.0922	42.1571	0.001715	1.78186	up
ONT.9025	17	22	29	12	13	21	27.1407	29.1114	40.6247	3.48233	3.43118	5.11733	6.98e-12	-3.30038	down
ONT.9030	25	17	10	16	34	47	39.9128	22.4951	14.0085	4.64311	8.97385	11.4531	0.000892	-1.90397	down
ONT.9031	11	6	5	2	0	0	17.5617	7.93946	7.00426	0.580389	0	0	2.85e-07	-5.6884	down
ONT.9034	12	29	20	12	11	8	19.1582	38.374	28.0171	3.48233	2.9033	1.94946	1.14e-10	-3.62631	down
ONT.9041	27	9	3	0	4	10	43.1059	11.9092	4.20256	0	1.05575	2.43682	4.66e-05	-4.14908	down
ONT.9043	67	22	10	2	11	24	106.966	29.1114	14.0085	0.580389	2.9033	5.84838	1.68e-06	-4.16445	down
ONT.9048	8	7	4	3	5	6	12.7721	9.2627	5.60341	0.870583	1.31968	1.46209	2.56e-05	-3.13114	down
ONT.9051	41	32	41	884	716	875	65.457	42.3438	57.435	256.532	188.979	213.222	1.36e-05	1.67711	up
ONT.9064	13	7	6	8	24	20	20.7547	9.2627	8.40512	2.32156	6.33448	4.87365	0.007261	-1.78112	down
ONT.9067	0	4	4	210	436	208	0	5.29297	5.60341	60.9408	115.076	50.6859	1.62e-07	3.86959	up
ONT.9100	7	4	13	5	7	1	11.1756	5.29297	18.2111	1.45097	1.84756	0.243682	4.82e-05	-3.4605	down
ONT.9104	8	6	2	4	1	8	12.7721	7.93946	2.80171	1.16078	0.263937	1.94946	0.001185	-2.95912	down
ONT.9117	33	54	23	10	12	3	52.6849	71.4551	32.2196	2.90194	3.16724	0.731047	6.13e-14	-4.72697	down
ONT.913	47	34	15	14	7	4	75.0361	44.9903	21.0128	4.06272	1.84756	0.97473	2.05e-10	-4.50206	down
ONT.9130	2	7	13	164	168	206	3.19303	9.2627	18.2111	47.5919	44.3414	50.1986	0.001375	1.82825	up
ONT.9134	48	34	26	46	54	93	76.6326	44.9903	36.4222	13.349	14.2526	22.6625	1.63e-05	-1.95585	down
ONT.9142	20	19	5	105	1051	1618	31.9303	25.1416	7.00426	30.4704	277.397	394.278	0.000509	2.94556	up
ONT.9143	0	0	2	6	671	521	0	0	2.80171	1.74117	177.101	126.959	0.004437	4.92263	up
ONT.9149	0	0	0	21	27	59	0	0	0	6.09408	7.12629	14.3773	0.007024	4.93563	up
ONT.9166	133	267	253	448	650	586	212.336	353.306	354.416	130.007	171.559	142.798	0.000169	-1.37447	down
ONT.9168	65	68	32	87	112	152	103.773	89.9805	44.8273	25.2469	29.5609	37.0397	8.36e-05	-1.68751	down
ONT.9169	35	35	12	28	52	84	55.878	46.3135	16.8102	8.12544	13.7247	20.4693	0.001787	-1.80054	down
ONT.9174	6	6	3	1	0	5	9.57908	7.93946	4.20256	0.290194	0	1.21841	9.45e-05	-3.90653	down
ONT.9182	2	2	2	54	67	62	3.19303	2.64649	2.80171	15.6705	17.6838	15.1083	0.005421	2.10101	up
ONT.9185	17	19	8	12	14	32	27.1407	25.1416	11.2068	3.48233	3.69511	7.79784	6.08e-05	-2.36995	down
ONT.9187	11	3	5	6	6	5	17.5617	3.96973	7.00426	1.74117	1.58362	1.21841	0.000323	-2.83614	down
ONT.9188	26	14	20	42	61	46	41.5093	18.5254	28.0171	12.1882	16.1001	11.2094	0.002974	-1.44685	down
ONT.9189	0	0	0	46	62	68	0	0	0	13.349	16.3641	16.5704	0.00141	5.57894	up
ONT.9197	224	220	175	159	225	382	357.619	291.113	245.149	46.1409	59.3858	93.0867	5.58e-12	-2.49527	down
ONT.9202	61	39	30	90	77	89	97.3873	51.6065	42.0256	26.1175	20.3231	21.6877	0.000149	-1.76478	down
ONT.9209	6	21	7	3	2	3	9.57908	27.7881	9.80597	0.870583	0.527873	0.731047	1.09e-08	-4.62759	down
ONT.9211	9	6	6	4	4	8	14.3686	7.93946	8.40512	1.16078	1.05575	1.94946	1.41e-05	-3.09916	down
ONT.9212	25	11	6	3	0	0	39.9128	14.5557	8.40512	0.870583	0	0	8.35e-09	-6.04925	down
ONT.9218	116	154	80	20	56	38	185.196	203.779	112.068	5.80389	14.7805	9.25993	3.26e-21	-4.35206	down
ONT.9229	8	15	12	2	8	2	12.7721	19.8486	16.8102	0.580389	2.11149	0.487365	1.16e-08	-4.16709	down
ONT.9232	7	10	8	2	1	6	11.1756	13.2324	11.2068	0.580389	0.263937	1.46209	1.35e-07	-4.11669	down
ONT.9241	16	29	8	4	2	3	25.5442	38.374	11.2068	1.16078	0.527873	0.731047	1.17e-11	-5.1096	down
ONT.9242	4	14	8	11	7	1	6.38605	18.5254	11.2068	3.19214	1.84756	0.243682	0.00094	-2.93959	down
ONT.9244	15	15	18	25	31	42	23.9477	19.8486	25.2154	7.25486	8.18204	10.2347	0.000119	-1.73671	down
ONT.9248	14	6	1	2	8	0	22.3512	7.93946	1.40085	0.580389	2.11149	0	0.002116	-3.54802	down
ONT.9249	6	6	1	3	5	1	9.57908	7.93946	1.40085	0.870583	1.31968	0.243682	0.001797	-3.08462	down
ONT.9252	20	10	6	4	10	14	31.9303	13.2324	8.40512	1.16078	2.63937	3.41155	8.4e-06	-3.11937	down
ONT.9253	37	29	13	4	12	12	59.071	38.374	18.2111	1.16078	3.16724	2.92419	8.28e-12	-4.22262	down
ONT.9254	340	378	250	447	713	654	542.814	500.186	350.213	129.717	188.187	159.368	6.37e-09	-1.86315	down
ONT.9260	79	70	30	23	45	17	126.124	92.627	42.0256	6.67447	11.8772	4.1426	1.78e-10	-3.75551	down
ONT.9264	5	1	4	0	2	2	7.98257	1.32324	5.60341	0	0.527873	0.487365	0.000688	-3.84393	down
ONT.9273	15	9	5	9	24	13	23.9477	11.9092	7.00426	2.61175	6.33448	3.16787	0.002416	-2.07871	down
ONT.9276	16	16	12	21	34	56	25.5442	21.1719	16.8102	6.09408	8.97385	13.6462	0.004203	-1.46246	down
ONT.9279	2	4	1	2	0	0	3.19303	5.29297	1.40085	0.580389	0	0	0.003932	-3.93226	down
ONT.9286	4	8	4	104	105	119	6.38605	10.586	5.60341	30.1802	27.7134	28.9982	0.004405	1.58244	up
ONT.9287	4	2	4	0	0	1	6.38605	2.64649	5.60341	0	0	0.243682	0.000106	-5.31153	down
ONT.9292	27	24	16	6	12	16	43.1059	31.7578	22.4136	1.74117	3.16724	3.89892	1.56e-12	-3.72738	down
ONT.9296	58	98	38	2	2	2	92.5978	129.678	53.2324	0.580389	0.527873	0.487365	4.78e-25	-7.50764	down
ONT.9297	132	109	44	152	214	94	210.74	144.233	61.6375	44.1096	56.4825	22.9062	0.00065	-2.00934	down
ONT.9298	18	17	5	1	2	0	28.7372	22.4951	7.00426	0.290194	0.527873	0	7.25e-10	-6.08581	down
ONT.9304	13	9	9	2	7	4	20.7547	11.9092	12.6077	0.580389	1.84756	0.97473	1.78e-08	-3.93468	down
ONT.9305	122	86	41	16	39	33	194.775	113.799	57.435	4.64311	10.2935	8.04152	1.06e-14	-4.24564	down
ONT.9306	11	22	10	0	3	0	17.5617	29.1114	14.0085	0	0.79181	0	9.41e-11	-6.20798	down
ONT.9308	91	72	12	10	6	3	145.283	95.2735	16.8102	2.90194	1.58362	0.731047	4.34e-12	-5.66779	down
ONT.9320	21	17	8	13	6	5	33.5268	22.4951	11.2068	3.77253	1.58362	1.21841	4.28e-07	-3.54092	down
ONT.9324	4	25	14	22	21	24	6.38605	33.0811	19.6119	6.38428	5.54267	5.84838	0.001657	-2.02853	down
ONT.9326	45	17	1	1	2	1	71.8431	22.4951	1.40085	0.290194	0.527873	0.243682	2.99e-08	-6.23845	down
ONT.9330	7	5	2	0	0	0	11.1756	6.61622	2.80171	0	0	0	2.95e-05	-6.95661	down
ONT.9336	10	6	1	65	6360	5967	15.9651	7.93946	1.40085	18.8626	1678.64	1454.05	4.63e-08	6.08123	up
ONT.9365	620	525	195	101	133	89	989.838	694.703	273.166	29.3096	35.1036	21.6877	4.77e-19	-4.73081	down
ONT.9366	9	5	6	1	2	5	14.3686	6.61622	8.40512	0.290194	0.527873	1.21841	2.05e-06	-3.97761	down
ONT.9372	10	8	1	2	1	0	15.9651	10.586	1.40085	0.580389	0.263937	0	1.19e-05	-4.94359	down
ONT.9380	9	6	6	8	9	5	14.3686	7.93946	8.40512	2.32156	2.37543	1.21841	0.000187	-2.60968	down
[truncated: 3,506 more rows]

## Sheet: CK_vs_T3
Expression profiles of different expressed genes in CK_vs_T3
#ID	CK-1_Count	CK-2_Count	CK-3_Count	T3-1_Count	T3-2_Count	T3-3_Count	CK-1_CPM	CK-2_CPM	CK-3_CPM	T3-1_CPM	T3-2_CPM	T3-3_CPM	FDR	log2FC	regulated
ONT.10023	15	13	6	0	0	2	23.9477	17.2022	8.40512	0	0	4.14528	0.005266	-3.79637	down
ONT.10066	116	149	74	28	8	9	185.196	197.163	103.663	31.8753	6.46593	18.6538	8.3e-05	-3.34547	down
ONT.10080	1	0	4	18	163	7	1.59651	0	5.60341	20.4913	131.743	14.5085	0.004721	3.55432	up
ONT.10091	2	1	2	28	51	11	3.19303	1.32324	2.80171	31.8753	41.2203	22.7991	0.009653	2.96041	up
ONT.10164	94	75	32	7	0	16	150.072	99.2432	44.8273	7.96883	0	33.1623	0.00939	-3.00455	down
ONT.10185	8	8	18	0	0	0	12.7721	10.586	25.2154	0	0	0	0.000626	-5.51491	down
ONT.10214	89	66	62	25	8	3	142.09	87.3341	86.8529	28.4601	6.46593	6.21793	0.000455	-3.1561	down
ONT.10272	138	131	44	35	15	22	220.319	173.345	61.6375	39.8441	12.1236	45.5981	0.005215	-2.5187	down
ONT.10298	40	33	28	11	9	5	63.8605	43.667	39.2239	12.5224	7.27417	10.3632	0.00342	-2.58574	down
ONT.10463	0	0	0	6	7	77	0	0	0	6.83042	5.65769	159.593	0.000336	5.77915	up
ONT.10488	11	20	10	2	3	2	17.5617	26.4649	14.0085	2.27681	2.42472	4.14528	0.009392	-2.93367	down
ONT.10501	3	3	6	65	612	57	4.78954	3.96973	8.40512	73.9962	494.644	118.141	4.29e-06	4.46401	up
ONT.10551	1	5	4	316	355	200	1.59651	6.61622	5.60341	359.736	286.926	414.528	5.81e-11	5.42164	up
ONT.10574	217	192	79	59	76	2	346.443	254.063	110.667	67.1658	61.4263	4.14528	0.006923	-2.65442	down
ONT.106	16	10	4	0	2	0	25.5442	13.2324	5.60341	0	1.61648	0	0.005039	-3.99916	down
ONT.10648	1	0	1	16	32	16	1.59651	0	1.40085	18.2145	25.8637	33.1623	0.006482	3.62939	up
ONT.10651	3	1	3	44	70	31	4.78954	1.32324	4.20256	50.0898	56.5769	64.2519	0.000914	3.3325	up
ONT.10772	355	328	258	133	25	73	566.762	434.024	361.42	151.408	20.206	151.303	0.009308	-2.37083	down
ONT.10860	0	0	0	20	45	2	0	0	0	22.7681	36.3709	4.14528	0.00416	4.871	up
ONT.10881	373	155	96	21	8	15	595.499	205.103	134.482	23.9065	6.46593	31.0896	3.74e-06	-4.10169	down
ONT.10882	33	11	8	2	1	2	52.6849	14.5557	11.2068	2.27681	0.808241	4.14528	0.002517	-3.56909	down
ONT.10909	8	10	15	82	325	41	12.7721	13.2324	21.0128	93.3491	262.678	84.9783	0.003081	2.60721	up
ONT.10942	25	14	9	3	1	0	39.9128	18.5254	12.6077	3.41521	0.808241	0	0.001507	-3.85965	down
ONT.10957	14	24	8	1	0	0	22.3512	31.7578	11.2068	1.1384	0	0	0.000328	-4.98508	down
ONT.10983	1	1	0	81	52	35	1.59651	1.32324	0	92.2107	42.0286	72.5425	3.08e-05	4.95364	up
ONT.11007	4	3	0	86	140	21	6.38605	3.96973	0	97.9027	113.154	43.5255	0.000184	3.84438	up
ONT.11010	25	29	23	5	4	5	39.9128	38.374	32.2196	5.69202	3.23297	10.3632	0.002829	-2.85353	down
ONT.11014	2	3	6	185	308	91	3.19303	3.96973	8.40512	210.605	248.938	188.61	3.04e-08	4.61569	up
ONT.11028	218	313	311	88	64	13	348.04	414.175	435.665	100.18	51.7274	26.9444	7.93e-05	-3.04366	down
ONT.11032	18	41	20	9	7	1	28.7372	54.253	28.0171	10.2456	5.65769	2.07264	0.004748	-2.80839	down
ONT.11104	1	0	1	16	33	15	1.59651	0	1.40085	18.2145	26.672	31.0896	0.006799	3.61026	up
ONT.11120	2	5	8	57	449	55	3.19303	6.61622	11.2068	64.889	362.9	113.995	5.26e-05	3.88959	up
ONT.11152	2	1	3	14	156	21	3.19303	1.32324	4.20256	15.9376	126.086	43.5255	0.001825	3.55318	up
ONT.11155	26	7	13	0	0	0	41.5093	9.2627	18.2111	0	0	0	0.000164	-5.89238	down
ONT.11161	43	34	34	3	0	8	68.6501	44.9903	47.629	3.41521	0	16.5811	0.003081	-3.27153	down
ONT.11162	145	131	90	64	20	18	231.494	173.345	126.077	72.8578	16.1648	37.3076	0.005798	-2.37929	down
ONT.11238	74	52	29	7	0	12	118.142	68.8086	40.6247	7.96883	0	24.8717	0.008245	-2.99159	down
ONT.11250	1	1	0	15	60	5	1.59651	1.32324	0	17.0761	48.4945	10.3632	0.009392	3.58903	up
ONT.11311	3	2	1	42	6	73	4.78954	2.64649	1.40085	47.813	4.84945	151.303	0.003516	3.6035	up
ONT.11441	68	73	46	19	6	15	108.563	96.5968	64.4392	21.6297	4.84945	31.0896	0.005619	-2.54616	down
ONT.11454	40	33	15	2	5	1	63.8605	43.667	21.0128	2.27681	4.04121	2.07264	9.99e-05	-3.95354	down
ONT.11485	9	4	3	0	0	0	14.3686	5.29297	4.20256	0	0	0	0.0098	-4.55871	down
ONT.11543	112	56	20	12	2	4	178.81	74.1016	28.0171	13.6608	1.61648	8.29057	0.00028	-3.69757	down
ONT.11597	0	0	2	43	245	26	0	0	2.80171	48.9514	198.019	53.8887	8.57e-06	5.35688	up
ONT.11601	0	1	0	17	79	75	0	1.32324	0	19.3529	63.8511	155.448	3.08e-05	5.57734	up
ONT.11602	0	0	1	4	13	32	0	0	1.40085	4.55361	10.5071	66.3245	0.007233	4.11742	up
ONT.11638	193	196	89	50	5	23	308.127	259.356	124.676	56.9202	4.04121	47.6708	0.002979	-2.89814	down
ONT.11739	84	52	37	1	0	0	134.107	68.8086	51.8315	1.1384	0	0	2.23e-08	-6.75944	down
ONT.11743	14	27	20	5	3	3	22.3512	35.7276	28.0171	5.69202	2.42472	6.21793	0.004844	-2.87209	down
ONT.11756	22	31	13	5	1	4	35.1233	41.0205	18.2111	5.69202	0.808241	8.29057	0.005921	-2.95876	down
ONT.11776	97	184	135	28	29	5	154.862	243.477	189.115	31.8753	23.439	10.3632	8.43e-06	-3.42526	down
ONT.11777	30	32	18	9	4	0	47.8954	42.3438	25.2154	10.2456	3.23297	0	0.002428	-3.17033	down
ONT.11778	23	54	28	6	10	1	36.7198	71.4551	39.2239	6.83042	8.08241	2.07264	0.00052	-3.26222	down
ONT.11782	60	32	16	11	10	7	95.7908	42.3438	22.4136	12.5224	8.08241	14.5085	0.009197	-2.47847	down
ONT.1196	1275	773	502	286	234	151	2035.55	1022.87	703.228	325.584	189.129	312.969	0.001015	-2.50764	down
ONT.12021	175	151	99	2	3	4	279.39	199.81	138.684	2.27681	2.42472	8.29057	1.27e-11	-5.76972	down
ONT.12037	17	39	36	0	0	1	27.1407	51.6065	50.4307	0	0	2.07264	3.78e-06	-5.83271	down
ONT.12110	9	10	10	0	0	2	14.3686	13.2324	14.0085	0	0	4.14528	0.009173	-3.59171	down
ONT.1259	133	203	124	56	39	15	212.336	268.618	173.706	63.7506	31.5214	31.0896	0.000389	-2.69705	down
ONT.1321	62	7	11	1	1	0	98.9838	9.2627	15.4094	1.1384	0.808241	0	6.57e-05	-5.19785	down
ONT.1338	38	21	11	8	0	2	60.6675	27.7881	15.4094	9.10723	0	4.14528	0.008734	-3.07727	down
ONT.1365	1	0	0	31	26	62	1.59651	0	0	35.2905	21.0143	128.504	0.000119	5.23262	up
ONT.1508	4	10	19	0	0	0	6.38605	13.2324	26.6162	0	0	0	0.000842	-5.43092	down
ONT.1535	44	14	9	3	3	1	70.2466	18.5254	12.6077	3.41521	2.42472	2.07264	0.001015	-3.67536	down
ONT.1536	49	36	20	2	2	0	78.2292	47.6367	28.0171	2.27681	1.61648	0	3.74e-06	-4.98513	down
ONT.1576	13	23	16	7	1	0	20.7547	30.4346	22.4136	7.96883	0.808241	0	0.008742	-3.08858	down
ONT.1583	12	15	5	2	0	1	19.1582	19.8486	7.00426	2.27681	0	2.07264	0.009228	-3.44272	down
ONT.1742	1	8	2	10	280	16	1.59651	10.586	2.80171	11.384	226.308	33.1623	0.006794	3.27222	up
ONT.1769	32	17	16	5	0	4	51.0884	22.4951	22.4136	5.69202	0	8.29057	0.008296	-3.01316	down
ONT.1788	94	152	59	37	4	9	150.072	201.133	82.6503	42.1209	3.23297	18.6538	0.002209	-2.98112	down
ONT.1862	31	19	12	1	5	0	49.4919	25.1416	16.8102	1.1384	4.04121	0	0.000623	-3.89709	down
ONT.1865	59	31	21	8	3	6	94.1943	41.0205	29.4179	9.10723	2.42472	12.4359	0.001959	-3.04487	down
ONT.1882	5	1	5	39	97	19	7.98257	1.32324	7.00426	44.3977	78.3994	39.3802	0.008893	2.66754	up
ONT.1901	34	16	19	2	2	4	54.2814	21.1719	26.6162	2.27681	1.61648	8.29057	0.001507	-3.35747	down
ONT.1918	189	156	80	16	51	40	301.741	206.426	112.068	18.2145	41.2203	82.9057	0.005204	-2.44236	down
ONT.1993	36	23	30	5	0	2	57.4745	30.4346	42.0256	5.69202	0	4.14528	0.000276	-3.87352	down
ONT.2030	75	35	27	10	0	8	119.739	46.3135	37.823	11.384	0	16.5811	0.006369	-3.04809	down
ONT.2085	1	0	1	10	42	14	1.59651	0	1.40085	11.384	33.9461	29.017	0.008748	3.56123	up
ONT.2105	0	9	3	29	236	38	0	11.9092	4.20256	33.0137	190.745	78.7604	0.001957	3.3855	up
ONT.2128	42	36	29	203	364	162	67.0536	47.6367	40.6247	231.096	294.2	335.768	0.00939	1.94638	up
ONT.2155	8	4	10	17	212	67	12.7721	5.29297	14.0085	19.3529	171.347	138.867	0.008893	2.68426	up
ONT.2168	71	50	31	5	5	1	113.352	66.1622	43.4264	5.69202	4.04121	2.07264	2.88e-06	-4.29715	down
ONT.2243	17	14	9	4	1	1	27.1407	18.5254	12.6077	4.55361	0.808241	2.07264	0.00919	-3.07503	down
ONT.2263	104	99	65	16	38	8	166.037	131.001	91.0554	18.2145	30.7132	16.5811	0.000241	-2.86227	down
ONT.2281	63	51	35	13	1	1	100.58	67.4854	49.0298	14.7993	0.808241	2.07264	0.00034	-3.69296	down
ONT.2283	161	51	9	5	3	12	257.039	67.4854	12.6077	5.69202	2.42472	24.8717	0.002436	-3.45361	down
ONT.2339	362	256	216	30	3	10	577.938	338.75	302.584	34.1521	2.42472	20.7264	3.44e-07	-4.53787	down
ONT.2344	10	9	4	0	0	0	15.9651	11.9092	5.60341	0	0	0	0.002884	-5.0236	down
ONT.2394	1	1	0	14	112	3	1.59651	1.32324	0	15.9376	90.523	6.21793	0.003801	4.01703	up
ONT.2455	0	5	0	36	74	13	0	6.61622	0	40.9825	59.8099	26.9444	0.005619	3.33505	up
ONT.2484	5	3	9	46	490	25	7.98257	3.96973	12.6077	52.3666	396.038	51.816	0.000664	3.54872	up
ONT.2507	58	28	25	9	5	4	92.5978	37.0508	35.0213	10.2456	4.04121	8.29057	0.00092	-3.10646	down
ONT.2542	200	130	78	23	22	39	319.303	172.022	109.266	26.1833	17.7813	80.833	0.004362	-2.56686	down
ONT.2543	8	3	4	89	202	67	12.7721	3.96973	5.60341	101.318	163.265	138.867	4.13e-05	3.52821	up
ONT.2607	97	41	15	6	3	9	154.862	54.253	21.0128	6.83042	2.42472	18.6538	0.001959	-3.25287	down
ONT.2788	16	23	27	4	3	0	25.5442	30.4346	37.823	4.55361	2.42472	0	0.000528	-3.70248	down
ONT.2830	6	4	7	71	45	61	9.57908	5.29297	9.80597	80.8267	36.3709	126.431	0.005122	2.66795	up
ONT.2947	50	67	32	18	9	4	79.8257	88.6573	44.8273	20.4913	7.27417	8.29057	0.00142	-2.82622	down
ONT.3004	1	1	7	95	369	71	1.59651	1.32324	9.80597	108.148	298.241	147.158	2.03e-06	4.5715	up
ONT.3025	76	42	24	8	4	8	121.335	55.5762	33.6205	9.10723	3.23297	16.5811	0.001058	-3.13398	down
ONT.3079	87	33	37	15	13	7	138.897	43.667	51.8315	17.0761	10.5071	14.5085	0.001937	-2.75093	down
ONT.3082	350	317	182	10	1	5	558.78	419.468	254.955	11.384	0.808241	10.3632	1.27e-11	-5.85307	down
ONT.311	39	20	12	3	3	2	62.264	26.4649	16.8102	3.41521	2.42472	4.14528	0.000735	-3.54836	down
ONT.323	36	40	20	0	0	1	57.4745	52.9297	28.0171	0	0	2.07264	2.53e-06	-5.91084	down
ONT.3265	13	22	21	3	4	1	20.7547	29.1114	29.4179	3.41521	3.23297	2.07264	0.00176	-3.29578	down
ONT.3360	1	0	1	43	41	6	1.59651	0	1.40085	48.9514	33.1379	12.4359	0.003221	3.88954	up
ONT.3402	16	8	4	0	0	1	25.5442	10.586	5.60341	0	0	2.07264	0.004496	-4.20819	down
ONT.352	59	32	31	3	4	4	94.1943	42.3438	43.4264	3.41521	3.23297	8.29057	3.66e-05	-3.84406	down
ONT.3569	71	48	45	27	20295	2183	113.352	63.5157	63.0384	30.7369	16403.3	4524.58	5.79e-06	5.27977	up
ONT.3682	0	1	0	14	78	1	0	1.32324	0	15.9376	63.0428	2.07264	0.006979	4.15013	up
ONT.3692	20	11	11	2	1	3	31.9303	14.5557	15.4094	2.27681	0.808241	6.21793	0.009637	-3.01729	down
ONT.3699	107	54	21	0	0	0	170.827	71.4551	29.4179	0	0	0	6.25e-08	-7.51837	down
ONT.3701	306	170	116	18	3	26	488.533	224.951	162.499	20.4913	2.42472	53.8887	0.000212	-3.6717	down
ONT.3718	3	3	1	14	113	31	4.78954	3.96973	1.40085	15.9376	91.3313	64.2519	0.00275	3.29214	up
ONT.3738	4	1	1	21	25	148	6.38605	1.32324	1.40085	23.9065	20.206	306.751	0.000445	4.2626	up
ONT.374	2	2	5	56	119	29	3.19303	2.64649	7.00426	63.7506	96.1807	60.1066	0.000436	3.3763	up
ONT.3807	115	119	73	26	6	17	183.599	157.466	102.262	29.5985	4.84945	35.2349	0.001015	-2.94863	down
ONT.385	62	45	20	5	20	2	98.9838	59.5459	28.0171	5.69202	16.1648	4.14528	0.001725	-3.00627	down
ONT.3971	51	35	19	13	3	6	81.4222	46.3135	26.6162	14.7993	2.42472	12.4359	0.008375	-2.6444	down
ONT.3988	17	15	10	2	2	0	27.1407	19.8486	14.0085	2.27681	1.61648	0	0.001957	-3.74099	down
ONT.409	350	254	184	132	103	49	558.78	336.104	257.757	150.269	83.2489	101.559	0.005279	-2.13086	down
ONT.410	939	920	699	250	263	49	1499.13	1217.38	979.196	284.601	212.567	101.559	5.2e-05	-2.94761	down
ONT.4157	213	144	73	9	2	24	340.057	190.547	102.262	10.2456	1.61648	49.7434	0.000768	-3.51651	down
ONT.4183	1	2	3	11	127	9	1.59651	2.64649	4.20256	12.5224	102.647	18.6538	0.009921	3.11964	up
ONT.4184	117	44	25	11	25	14	186.792	58.2227	35.0213	12.5224	20.206	29.017	0.009037	-2.4636	down
ONT.4270	154	113	38	5	3	6	245.863	149.526	53.2324	5.69202	2.42472	12.4359	4.34e-07	-4.62985	down
ONT.4271	57	30	16	8	0	0	91.0012	39.6973	22.4136	9.10723	0	0	0.000801	-3.94284	down
ONT.4297	0	1	0	55	118	17	0	1.32324	0	62.6122	95.3725	35.2349	3.66e-05	5.40593	up
ONT.4299	27	26	22	106	666	93	43.1059	34.4043	30.8188	120.671	538.289	192.756	0.005957	2.38179	up
ONT.4356	0	0	0	7	33	6	0	0	0	7.96883	26.672	12.4359	0.008979	4.55274	up
ONT.4360	43	14	6	5	0	1	68.6501	18.5254	8.40512	5.69202	0	2.07264	0.004104	-3.57098	down
ONT.4439	26	36	22	12	7	3	41.5093	47.6367	30.8188	13.6608	5.65769	6.21793	0.007792	-2.50368	down
ONT.4452	10	15	26	146	594	72	15.9651	19.8486	36.4222	166.207	480.095	149.23	0.000992	2.82321	up
ONT.4507	1	1	1	15	67	8	1.59651	1.32324	1.40085	17.0761	54.1522	16.5811	0.007913	3.39273	up
ONT.4561	64	37	44	21	17	0	102.177	48.96	61.6375	23.9065	13.7401	0	0.00822	-2.67828	down
ONT.458	2213	1277	544	13	11	109	3533.08	1689.78	762.064	14.7993	8.89066	225.918	2.81e-05	-4.53517	down
ONT.4649	10	6	7	1	0	0	15.9651	7.93946	9.80597	1.1384	0	0	0.007085	-4.0932	down
ONT.4678	0	1	0	7	137	17	0	1.32324	0	7.96883	110.729	35.2349	0.000442	4.98049	up
ONT.4689	126	71	49	18	10	24	201.161	93.9503	68.6418	20.4913	8.08241	49.7434	0.007716	-2.51441	down
ONT.4752	47	88	44	23	5	13	75.0361	116.445	61.6375	26.1833	4.04121	26.9444	0.009625	-2.45618	down
ONT.496	47	23	16	3	9	4	75.0361	30.4346	22.4136	3.41521	7.27417	8.29057	0.002456	-2.98161	down
ONT.5004	1	0	0	2	7	48	1.59651	0	0	2.27681	5.65769	99.4868	0.005421	4.3289	up
ONT.5144	110	137	72	45	9	10	175.617	181.284	100.861	51.2282	7.27417	20.7264	0.002209	-2.79018	down
ONT.5153	25	9	7	2	0	1	39.9128	11.9092	9.80597	2.27681	0	2.07264	0.003162	-3.7998	down
ONT.5238	0	0	0	1	6	26	0	0	0	1.1384	4.84945	53.8887	0.009228	4.59339	up
ONT.5262	20	34	19	7	3	0	31.9303	44.9903	26.6162	7.96883	2.42472	0	0.001565	-3.35534	down
ONT.5302	10	4	2	88	63	37	15.9651	5.29297	2.80171	100.18	50.9192	76.6877	0.006689	2.63875	up
ONT.5304	363	383	525	7763	965	6115	579.534	506.802	735.448	8837.43	779.953	12674.2	0.002046	2.95832	up
ONT.5335	33	12	16	2	1	0	52.6849	15.8789	22.4136	2.27681	0.808241	0	0.000173	-4.51593	down
ONT.5368	21	29	15	4	1	2	33.5268	38.374	21.0128	4.55361	0.808241	4.14528	0.000996	-3.49287	down
ONT.538	10	13	7	0	3	0	15.9651	17.2022	9.80597	0	2.42472	0	0.00773	-3.63212	down
ONT.5393	59	56	16	0	1	0	94.1943	74.1016	22.4136	0	0.808241	0	4.16e-07	-6.41509	down
ONT.5410	1000	916	430	128	17	90	1596.51	1212.09	602.367	145.716	13.7401	186.538	0.000219	-3.48141	down
ONT.5414	1	2	0	12	67	38	1.59651	2.64649	0	13.6608	54.1522	78.7604	0.000995	4.03917	up
ONT.5440	0	2	0	9	118	13	0	2.64649	0	10.2456	95.3725	26.9444	0.001589	4.26781	up
ONT.5457	42	8	6	1	1	4	67.0536	10.586	8.40512	1.1384	0.808241	8.29057	0.009864	-3.23716	down
ONT.5496	18	20	18	2	0	0	28.7372	26.4649	25.2154	2.27681	0	0	0.00015	-4.73015	down
ONT.5561	3	0	3	25	101	16	4.78954	0	4.20256	28.4601	81.6324	33.1623	0.004363	3.22346	up
ONT.5572	122	101	99	25	29	23	194.775	133.648	138.684	28.4601	23.439	47.6708	0.000735	-2.58102	down
ONT.5663	0	0	0	2	62	2	0	0	0	2.27681	50.111	4.14528	0.009069	4.59457	up
ONT.5694	15	31	20	4	0	0	23.9477	41.0205	28.0171	4.55361	0	0	0.000401	-4.18306	down
ONT.5696	10	9	10	1	0	1	15.9651	11.9092	14.0085	1.1384	0	2.07264	0.005844	-3.7484	down
ONT.5757	184	144	116	6	1	6	293.758	190.547	162.499	6.83042	0.808241	12.4359	2.57e-09	-5.19786	down
ONT.5758	68	35	38	13	5	7	108.563	46.3135	53.2324	14.7993	4.04121	14.5085	0.001458	-2.92189	down
ONT.5823	1	3	1	18	125	25	1.59651	3.96973	1.40085	20.4913	101.03	51.816	0.000887	3.73045	up
ONT.5851	53	27	9	5	5	2	84.6152	35.7276	12.6077	5.69202	4.04121	4.14528	0.001109	-3.37899	down
ONT.5855	1	0	1	38	10	81	1.59651	0	1.40085	43.2593	8.08241	167.884	0.000243	4.83245	up
ONT.6015	8	0	3	80	87	28	12.7721	0	4.20256	91.0723	70.317	58.034	0.003747	3.02729	up
ONT.6113	5	3	6	63	64	28	7.98257	3.96973	8.40512	71.7194	51.7274	58.034	0.006685	2.54305	up
ONT.6140	45	60	14	3	0	3	71.8431	79.3946	19.6119	3.41521	0	6.21793	6.62e-05	-4.30844	down
ONT.6375	3	0	0	76	57	39	4.78954	0	0	86.5187	46.0698	80.833	7.04e-05	4.54361	up
ONT.6380	4	8	6	0	0	0	6.38605	10.586	8.40512	0	0	0	0.006948	-4.69982	down
ONT.6419	0	1	3	24	72	31	0	1.32324	4.20256	27.3217	58.1934	64.2519	0.000898	3.79753	up
ONT.6420	47	11	15	4	1	2	75.0361	14.5557	21.0128	4.55361	0.808241	4.14528	0.001123	-3.64316	down
ONT.6421	28	7	8	2	3	1	44.7024	9.2627	11.2068	2.27681	2.42472	2.07264	0.006601	-3.2692	down
ONT.6422	23	10	11	1	0	2	36.7198	13.2324	15.4094	1.1384	0	4.14528	0.002209	-3.82254	down
ONT.6424	60	20	7	6	9	3	95.7908	26.4649	9.80597	6.83042	7.27417	6.21793	0.007766	-2.8555	down
ONT.6450	1	23	12	2	0	0	1.59651	30.4346	16.8102	2.27681	0	0	0.006957	-3.92994	down
ONT.6458	17	19	9	1	1	1	27.1407	25.1416	12.6077	1.1384	0.808241	2.07264	0.000907	-4.02404	down
ONT.6587	125	105	33	16	13	7	199.564	138.94	46.2281	18.2145	10.5071	14.5085	7.56e-05	-3.39112	down
ONT.6594	11	73	39	0	0	0	17.5617	96.5968	54.6332	0	0	0	1.32e-06	-6.98524	down
ONT.6601	20	6	1	0	0	0	31.9303	7.93946	1.40085	0	0	0	0.002436	-5.11642	down
ONT.6748	17	95	79	15	0	10	27.1407	125.708	110.667	17.0761	0	20.7264	0.009392	-2.98012	down
ONT.6830	114	51	14	7	0	0	182.002	67.4854	19.6119	7.96883	0	0	3.9e-05	-4.79783	down
ONT.6833	48	36	17	6	4	4	76.6326	47.6367	23.8145	6.83042	3.23297	8.29057	0.000656	-3.26196	down
ONT.6886	51	18	3	5	0	1	81.4222	23.8184	4.20256	5.69202	0	2.07264	0.003742	-3.70161	down
ONT.6888	14	16	18	0	0	0	22.3512	21.1719	25.2154	0	0	0	0.000107	-5.97528	down
ONT.6920	38	33	22	2	9	1	60.6675	43.667	30.8188	2.27681	7.27417	2.07264	0.000244	-3.59512	down
ONT.6964	61	74	55	24	34	4	97.3873	97.92	77.0469	27.3217	27.4802	8.29057	0.004104	-2.40456	down
ONT.6986	11	5	2	0	0	0	17.5617	6.61622	2.80171	0	0	0	0.007447	-4.68443	down
ONT.7061	36	69	32	9	4	9	57.4745	91.3038	44.8273	10.2456	3.23297	18.6538	0.001887	-2.9142	down
ONT.7072	137	94	82	29	17	34	218.722	124.385	114.87	33.0137	13.7401	70.4698	0.009759	-2.29428	down
ONT.7073	10	13	7	79	25	349	15.9651	17.2022	9.80597	89.9339	20.206	723.352	0.002048	3.46828	up
ONT.7147	35	45	36	291	800	135	55.878	59.5459	50.4307	331.276	646.593	279.807	0.001825	2.36151	up
ONT.7261	38	15	16	2	1	1	60.6675	19.8486	22.4136	2.27681	0.808241	2.07264	0.000137	-4.30848	down
ONT.7323	18	26	7	2	0	3	28.7372	34.4043	9.80597	2.27681	0	6.21793	0.00571	-3.34678	down
ONT.74	154	28	22	17	11	12	245.863	37.0508	30.8188	19.3529	8.89066	24.8717	0.007242	-2.77032	down
ONT.7542	29	11	20	188	404	59	46.2989	14.5557	28.0171	214.02	326.53	122.286	0.006184	2.33144	up
ONT.7564	139	105	49	6	8	3	221.915	138.94	68.6418	6.83042	6.46593	6.21793	3.49e-08	-4.60522	down
ONT.7565	206	148	69	1	10	1	328.882	195.84	96.6588	1.1384	8.08241	2.07264	4.42e-10	-5.65876	down
ONT.7610	56	37	11	2	2	1	89.4047	48.96	15.4094	2.27681	1.61648	2.07264	1.84e-05	-4.62409	down
ONT.7622	0	0	0	10	6	27	0	0	0	11.384	4.84945	55.9613	0.003629	4.9353	up
ONT.7649	1	1	2	15	132	41	1.59651	1.32324	2.80171	17.0761	106.688	84.9783	0.000239	4.19959	up
ONT.7663	196	205	99	17	21	49	312.917	271.265	138.684	19.3529	16.9731	101.559	0.004286	-2.67435	down
ONT.7744	11	11	7	96	73	271	17.5617	14.5557	9.80597	109.287	59.0016	561.686	0.000594	3.4069	up
ONT.7776	3	0	0	17	103	21	4.78954	0	0	19.3529	83.2489	43.5255	0.001313	3.98297	up
ONT.785	16	18	9	3	0	2	25.5442	23.8184	12.6077	3.41521	0	4.14528	0.007296	-3.23547	down
ONT.7913	0	1	1	18	81	4	0	1.32324	1.40085	20.4913	65.4676	8.29057	0.00508	3.85486	up
ONT.7948	15	10	1	0	0	0	23.9477	13.2324	1.40085	0	0	0	0.002607	-5.08401	down
ONT.7991	3403	3961	2421	565	548	625	5432.93	5241.37	3391.46	643.198	442.916	1295.4	0.00012	-2.87773	down
ONT.8038	0	2	4	9	278	14	0	2.64649	5.60341	10.2456	224.691	29.017	0.001757	3.91684	up
ONT.805	15	24	8	2	2	0	23.9477	31.7578	11.2068	2.27681	1.61648	0	0.001353	-3.86143	down
ONT.8087	5	15	13	0	0	0	7.98257	19.8486	18.2111	0	0	0	0.00076	-5.45284	down
ONT.8104	193	114	63	56	9	20	308.127	150.85	88.2537	63.7506	7.27417	41.4528	0.009159	-2.53398	down
ONT.8115	31	63	63	19	6	2	49.4919	83.3643	88.2537	21.6297	4.84945	4.14528	0.001107	-3.0646	down
ONT.8127	26	42	62	504	78	676	41.5093	55.5762	86.8529	573.755	63.0428	1401.11	0.006811	2.7904	up
ONT.8144	24	33	21	8	14	1	38.3163	43.667	29.4179	9.10723	11.3154	2.07264	0.009571	-2.50768	down
ONT.8157	0	2	1	16	95	14	0	2.64649	1.40085	18.2145	76.7829	29.017	0.001957	3.84984	up
ONT.8182	175	21	13	4	13	2	279.39	27.7881	18.2111	4.55361	10.5071	4.14528	0.000255	-4.03206	down
ONT.8189	0	0	1	23	68	16	0	0	1.40085	26.1833	54.9604	33.1623	0.000594	4.72687	up
ONT.8206	828	901	417	128	27	117	1321.91	1192.24	584.155	145.716	21.8225	242.499	0.000647	-3.14195	down
ONT.8277	15	25	13	2	3	0	23.9477	33.0811	18.2111	2.27681	2.42472	0	0.00081	-3.8175	down
ONT.83	117	76	34	7	6	14	186.792	100.567	47.629	7.96883	4.84945	29.017	0.000631	-3.26163	down
ONT.8355	0	1	0	2	21	100	0	1.32324	0	2.27681	16.9731	207.264	0.00037	5.2565	up
ONT.836	4	11	2	0	0	0	6.38605	14.5557	2.80171	0	0	0	0.009914	-4.55842	down
ONT.8416	8	13	5	1	0	0	12.7721	17.2022	7.00426	1.1384	0	0	0.004924	-4.22282	down
ONT.8420	31	14	6	1	1	0	49.4919	18.5254	8.40512	1.1384	0.808241	0	0.000385	-4.65103	down
ONT.8431	16	20	8	0	4	0	25.5442	26.4649	11.2068	0	3.23297	0	0.002259	-3.85947	down
ONT.8448	27	64	35	3	5	6	43.1059	84.6876	49.0298	3.41521	4.04121	12.4359	0.000187	-3.47249	down
ONT.8467	61	92	55	18	13	10	97.3873	121.738	77.0469	20.4913	10.5071	20.7264	0.000401	-2.84526	down
ONT.8479	7	6	3	33	188	31	11.1756	7.93946	4.20256	37.5673	151.949	64.2519	0.004189	2.79195	up
ONT.855	54	43	27	3	0	2	86.2117	56.8995	37.823	3.41521	0	4.14528	4.68e-06	-4.72235	down
ONT.8612	9	7	7	1	0	0	14.3686	9.2627	9.80597	1.1384	0	0	0.006979	-4.09218	down
ONT.8615	528	429	196	73	104	114	842.959	567.671	274.567	83.1035	84.0571	236.281	0.004914	-2.37839	down
ONT.8646	42	42	26	4	20	2	67.0536	55.5762	36.4222	4.55361	16.1648	4.14528	0.002363	-2.86313	down
ONT.8664	3	5	2	35	25	171	4.78954	6.61622	2.80171	39.8441	20.206	354.422	0.000549	3.95208	up
ONT.8734	15	5	24	86	994	190	23.9477	6.61622	33.6205	97.9027	803.392	393.802	0.000154	3.59618	up
ONT.8745	31	16	2	3	0	0	49.4919	21.1719	2.80171	3.41521	0	0	0.003181	-4.01996	down
ONT.8757	0	0	0	32	11	24	0	0	0	36.4289	8.89066	49.7434	0.00097	5.34928	up
ONT.8760	17	12	2	0	0	0	27.1407	15.8789	2.80171	0	0	0	0.001171	-5.33539	down
ONT.889	125	90	43	14	32	16	199.564	119.092	60.2367	15.9376	25.8637	33.1623	0.001605	-2.64828	down
ONT.8924	4	1	0	36	301	66	6.38605	1.32324	0	40.9825	243.281	136.794	8.08e-06	4.82388	up
ONT.8972	40	66	19	14	0	1	63.8605	87.3341	26.6162	15.9376	0	2.07264	0.003875	-3.34358	down
ONT.8973	33	56	28	3	6	5	52.6849	74.1016	39.2239	3.41521	4.84945	10.3632	0.000152	-3.45695	down
ONT.8980	14	21	17	1	5	1	22.3512	27.7881	23.8145	1.1384	4.04121	2.07264	0.001964	-3.39544	down
ONT.9116	3	1	3	42	34	28	4.78954	1.32324	4.20256	47.813	27.4802	58.034	0.005432	2.97746	up
ONT.913	47	34	15	13	7	4	75.0361	44.9903	21.0128	14.7993	5.65769	8.29057	0.008584	-2.5484	down
ONT.9134	48	34	26	16	14	3	76.6326	44.9903	36.4222	18.2145	11.3154	6.21793	0.008238	-2.4057	down
ONT.9212	25	11	6	0	0	1	39.9128	14.5557	8.40512	0	0	2.07264	0.000686	-4.76053	down
ONT.9296	58	98	38	8	0	4	92.5978	129.678	53.2324	9.10723	0	8.29057	3.98e-05	-4.13414	down
ONT.9336	10	6	1	92	785	32	15.9651	7.93946	1.40085	104.733	634.47	66.3245	8.51e-05	4.13933	up
ONT.947	0	1	0	3	69	7	0	1.32324	0	3.41521	55.7687	14.5085	0.008674	4.04584	up
ONT.9485	58	94	69	13	9	8	92.5978	124.385	96.6588	14.7993	7.27417	16.5811	3.15e-05	-3.33374	down
ONT.9494	25	7	10	4	0	0	39.9128	9.2627	14.0085	4.55361	0	0	0.006553	-3.57749	down
ONT.9548	70	18	14	6	17	2	111.756	23.8184	19.6119	6.83042	13.7401	4.14528	0.007792	-2.7904	down
ONT.9577	0	0	1	4	2	57	0	0	1.40085	4.55361	1.61648	118.141	0.004227	4.47748	up
ONT.9632	171	215	122	70	17	23	273.004	284.497	170.904	79.6883	13.7401	47.6708	0.002149	-2.65942	down
ONT.9655	2	0	1	18	104	12	3.19303	0	1.40085	20.4913	84.0571	24.8717	0.001911	3.85534	up
ONT.97	26	15	19	4	5	1	41.5093	19.8486	26.6162	4.55361	4.04121	2.07264	0.00222	-3.15436	down
ONT.970	22	22	9	1	8	0	35.1233	29.1114	12.6077	1.1384	6.46593	0	0.005798	-3.22252	down
ONT.9848	0	0	0	68	113	14	0	0	0	77.4115	91.3313	29.017	2.99e-05	6.27238	up
ONT.9861	20	6	4	1	0	0	31.9303	7.93946	5.60341	1.1384	0	0	0.003158	-4.41052	down
ONT.9926	0	2	0	50	289	52	0	2.64649	0	56.9202	233.582	107.777	8.16e-07	5.76521	up
ONT.9941	343	490	222	159	40	33	547.604	648.389	310.989	181.006	32.3297	68.3972	0.001926	-2.70044	down
gene-SPSC_00001.gene	116	173	143	75	38	12	185.196	228.921	200.322	85.3803	30.7132	24.8717	0.002962	-2.44197	down
gene-SPSC_00010.gene	521	954	652	214	84	70	831.783	1262.37	913.356	243.618	67.8923	145.085	8.4e-05	-3.02531	down
gene-SPSC_00019.gene	36	76	64	14	40	11	57.4745	100.567	89.6546	15.9376	32.3297	22.7991	0.009569	-2.15251	down
gene-SPSC_00032.gene	11	20	20	67	391	83	17.5617	26.4649	28.0171	76.273	316.022	172.029	0.006799	2.36457	up
gene-SPSC_00064.gene	1	2	1	9	134	32	1.59651	2.64649	1.40085	10.2456	108.304	66.3245	0.000736	4.0175	up
gene-SPSC_00099.gene	0	3	4	17	119	28	0	3.96973	5.60341	19.3529	96.1807	58.034	0.003109	3.31848	up
gene-SPSC_00104.gene	1	0	0	14	87	4	1.59651	0	0	15.9376	70.317	8.29057	0.002903	4.36911	up
gene-SPSC_00113.gene	2	1	6	30	105	19	3.19303	1.32324	8.40512	34.1521	84.8654	39.3802	0.006604	2.89141	up
gene-SPSC_00127.gene	0	4	6	17	216	41	0	5.29297	8.40512	19.3529	174.58	84.9783	0.001911	3.47253	up
gene-SPSC_00142.gene	3	5	4	38	47	83	4.78954	6.61622	5.60341	43.2593	37.9873	172.029	0.001911	3.16149	up
gene-SPSC_00159.gene	1	1	3	106	131	65	1.59651	1.32324	4.20256	120.671	105.88	134.722	8.55e-07	4.77043	up
gene-SPSC_00162.gene	3	5	1	43	51	22	4.78954	6.61622	1.40085	48.9514	41.2203	45.5981	0.008082	2.72547	up
gene-SPSC_00172.gene	0	2	0	81	153	28	0	2.64649	0	92.2107	123.661	58.034	4.68e-06	5.33303	up
gene-SPSC_00178.gene	58	78	28	9	4	3	92.5978	103.213	39.2239	10.2456	3.23297	6.21793	3.1e-05	-3.77387	down
gene-SPSC_00182.gene	2	3	1	14	103	12	3.19303	3.96973	1.40085	15.9376	83.2489	24.8717	0.008979	3.05304	up
gene-SPSC_00204.gene	35	83	51	29	18	7	55.878	109.829	71.4435	33.0137	14.5483	14.5085	0.009228	-2.25666	down
gene-SPSC_00207.gene	417	403	385	170	57	32	665.746	533.267	539.328	193.529	46.0698	66.3245	0.000591	-2.8018	down
gene-SPSC_00209.gene	65	59	34	3	2	5	103.773	78.0713	47.629	3.41521	1.61648	10.3632	7.45e-06	-4.17994	down
gene-SPSC_00224.gene	0	1	0	5	48	26	0	1.32324	0	5.69202	38.7956	53.8887	0.002303	4.44547	up
gene-SPSC_00238.gene	3	7	4	69	50	35	4.78954	9.2627	5.60341	78.5499	40.4121	72.5425	0.005659	2.63461	up
gene-SPSC_00239.gene	2	3	2	154	133	192	3.19303	3.96973	2.80171	175.314	107.496	397.947	4.36e-08	5.18732	up
gene-SPSC_00240.gene	0	2	0	10	75	13	0	2.64649	0	11.384	60.6181	26.9444	0.003771	3.93299	up
gene-SPSC_00245.gene	16	17	18	222	614	173	25.5442	22.4951	25.2154	252.726	496.26	358.567	5.08e-06	3.31618	up
gene-SPSC_00247.gene	24	24	27	168	435	119	38.3163	31.7578	37.823	191.252	351.585	246.644	0.002024	2.31735	up
gene-SPSC_00257.gene	57	74	34	8	24	12	91.0012	97.92	47.629	9.10723	19.3978	24.8717	0.003862	-2.48203	down
gene-SPSC_00276.gene	275	153	104	64	92	28	439.041	202.456	145.689	72.8578	74.3582	58.034	0.004071	-2.27054	down
gene-SPSC_00280.gene	2	5	4	35	99	48	3.19303	6.61622	5.60341	39.8441	80.0159	99.4868	0.001109	3.11857	up
gene-SPSC_00289.gene	1	6	9	124	229	25	1.59651	7.93946	12.6077	141.162	185.087	51.816	0.000484	3.35365	up
gene-SPSC_00328.gene	1617	1838	814	189	74	162	2581.56	2432.12	1140.29	215.158	59.8099	335.768	1.54e-05	-3.56909	down
gene-SPSC_00329.gene	241	181	72	23	4	16	384.76	239.507	100.861	26.1833	3.23297	33.1623	7.32e-05	-3.71718	down
gene-SPSC_00339.gene	1	0	2	5	124	65	1.59651	0	2.80171	5.69202	100.222	134.722	0.000304	4.56584	up
gene-SPSC_00343.gene	2	0	2	20	104	13	3.19303	0	2.80171	22.7681	84.0571	26.9444	0.002538	3.59742	up
gene-SPSC_00344.gene	219	289	341	99	125	67	349.636	382.417	477.691	112.702	101.03	138.867	0.002294	-2.1581	down
gene-SPSC_00349.gene	74	122	87	43	24	16	118.142	161.436	121.874	48.9514	19.3978	33.1623	0.003612	-2.32824	down
gene-SPSC_00361.gene	16	9	13	91	518	46	25.5442	11.9092	18.2111	103.595	418.669	95.3415	0.001969	2.83148	up
gene-SPSC_00370.gene	3	5	31	117	656	152	4.78954	6.61622	43.4264	133.193	530.206	315.042	0.000622	3.39399	up
gene-SPSC_00375.gene	2	1	9	32	315	38	3.19303	1.32324	12.6077	36.4289	254.596	78.7604	0.000792	3.59622	up
gene-SPSC_00377.gene	11	17	16	367	348	104	17.5617	22.4951	22.4136	417.794	281.268	215.555	1.25e-05	3.26601	up
gene-SPSC_00399.gene	249	323	343	32	17	39	397.532	427.408	480.492	36.4289	13.7401	80.833	1.04e-05	-3.59066	down
gene-SPSC_00403.gene	1	0	1	8	65	8	1.59651	0	1.40085	9.10723	52.5357	16.5811	0.00967	3.59354	up
gene-SPSC_00407.gene	6	2	7	155	144	28	9.57908	2.64649	9.80597	176.453	116.387	58.034	0.000338	3.32318	up
gene-SPSC_00423.gene	1	0	3	16	73	12	1.59651	0	4.20256	18.2145	59.0016	24.8717	0.008447	3.25011	up
gene-SPSC_00436.gene	37	75	88	197	1888	231	59.071	99.2432	123.275	224.266	1525.96	478.78	0.009915	2.35775	up
gene-SPSC_00442.gene	7	10	5	57	322	24	11.1756	13.2324	7.00426	64.889	260.254	49.7434	0.002717	2.90031	up
gene-SPSC_00444.gene	6	7	47	450	1481	479	9.57908	9.2627	65.8401	512.282	1197.01	992.795	3.32e-06	4.21286	up
gene-SPSC_00445.gene	2	3	13	15	752	45	3.19303	3.96973	18.2111	17.0761	607.798	93.2689	0.00092	3.85783	up
gene-SPSC_00471.gene	8	3	18	57	245	113	12.7721	3.96973	25.2154	64.889	198.019	234.208	0.002257	2.89789	up
gene-SPSC_00473.gene	5	1	5	49	333	140	7.98257	1.32324	7.00426	55.7818	269.144	290.17	4.65e-06	4.42285	up
gene-SPSC_00481.gene	5	2	7	48	248	37	7.98257	2.64649	9.80597	54.6434	200.444	76.6877	0.000573	3.31503	up
gene-SPSC_00493.gene	3	5	6	27	633	24	4.78954	6.61622	8.40512	30.7369	511.617	49.7434	0.000296	3.98662	up
gene-SPSC_00513.gene	1	4	4	22	236	40	1.59651	5.29297	5.60341	25.0449	190.745	82.9057	0.00039	3.72944	up
gene-SPSC_00517.gene	4	4	9	107	203	59	6.38605	5.29297	12.6077	121.809	164.073	122.286	4.97e-05	3.40896	up
gene-SPSC_00534.gene	0	1	1	15	61	15	0	1.32324	1.40085	17.0761	49.3027	31.0896	0.002436	3.95299	up
gene-SPSC_00537.gene	2	4	10	41	103	60	3.19303	5.29297	14.0085	46.6746	83.2489	124.359	0.003647	2.81163	up
gene-SPSC_00553.gene	126	104	40	9	13	9	201.161	137.617	56.0341	10.2456	10.5071	18.6538	1.89e-05	-3.58663	down
gene-SPSC_00578.gene	306	346	369	41	40	47	488.533	457.842	516.915	46.6746	32.3297	97.4142	5.43e-06	-3.36624	down
gene-SPSC_00585.gene	14	13	12	104	258	72	22.3512	17.2022	16.8102	118.394	208.526	149.23	0.001458	2.5092	up
gene-SPSC_00587.gene	20	25	10	90	453	175	31.9303	33.0811	14.0085	102.456	366.133	362.712	0.001121	2.78372	up
gene-SPSC_00588.gene	2	4	1	155	578	98	3.19303	5.29297	1.40085	176.453	467.164	203.119	1.43e-09	5.49826	up
gene-SPSC_00589.gene	5	9	11	53	152	38	7.98257	11.9092	15.4094	60.3354	122.853	78.7604	0.009514	2.29052	up
gene-SPSC_00590.gene	0	0	3	42	53	6	0	0	4.20256	47.813	42.8368	12.4359	0.00578	3.57443	up
gene-SPSC_00597.gene	3	3	8	30	95	46	4.78954	3.96973	11.2068	34.1521	76.7829	95.3415	0.005991	2.69642	up
gene-SPSC_00602.gene	0	0	2	21	42	14	0	0	2.80171	23.9065	33.9461	29.017	0.004113	3.7937	up
gene-SPSC_00605.gene	4	6	4	89	290	32	6.38605	7.93946	5.60341	101.318	234.39	66.3245	6.59e-05	3.62035	up
gene-SPSC_00653.gene	3	2	8	17	273	27	4.78954	2.64649	11.2068	19.3529	220.65	55.9613	0.003802	3.1921	up
gene-SPSC_00657.gene	2	14	15	43	503	79	3.19303	18.5254	21.0128	48.9514	406.546	163.739	0.002153	3.10826	up
gene-SPSC_00663.gene	1	0	0	48	74	77	1.59651	0	0	54.6434	59.8099	159.593	5.85e-06	5.79598	up
gene-SPSC_00671.gene	0	3	4	29	165	38	0	3.96973	5.60341	33.0137	133.36	78.7604	0.000355	3.79457	up
gene-SPSC_00678.gene	1	4	4	21	152	19	1.59651	5.29297	5.60341	23.9065	122.853	39.3802	0.004071	3.11082	up
gene-SPSC_00690.gene	0	1	0	11	99	13	0	1.32324	0	12.5224	80.0159	26.9444	0.000852	4.72131	up
gene-SPSC_00692.gene	9	6	4	28	121	61	14.3686	7.93946	5.60341	31.8753	97.7972	126.431	0.007663	2.57294	up
gene-SPSC_00704.gene	1	1	5	17	146	28	1.59651	1.32324	7.00426	19.3529	118.003	58.034	0.002026	3.44819	up
gene-SPSC_00738.gene	0	1	6	38	267	45	0	1.32324	8.40512	43.2593	215.8	93.2689	9.87e-05	4.22046	up
gene-SPSC_00760.gene	45	66	44	16	11	3	71.8431	87.3341	61.6375	18.2145	8.89066	6.21793	0.000479	-2.98111	down
gene-SPSC_00762.gene	0	0	1	10	60	5	0	0	1.40085	11.384	48.4945	10.3632	0.007271	4.03999	up
gene-SPSC_00770.gene	74	89	67	28	57	9	118.142	117.769	93.8571	31.8753	46.0698	18.6538	0.008437	-2.10964	down
gene-SPSC_00784.gene	0	0	3	25	29	28	0	0	4.20256	28.4601	23.439	58.034	0.003742	3.65839	up
gene-SPSC_00794.gene	525	613	450	147	45	52	838.169	811.148	630.384	167.345	36.3709	107.777	6.62e-05	-3.15559	down
gene-SPSC_00806.gene	22	15	21	52	910	128	35.1233	19.8486	29.4179	59.197	735.5	265.298	0.002106	2.96768	up
gene-SPSC_00810.gene	1	1	2	24	295	28	1.59651	1.32324	2.80171	27.3217	238.431	58.034	3.13e-05	4.73829	up
gene-SPSC_00811.gene	1	0	2	145	75	151	1.59651	0	2.80171	165.069	60.6181	312.969	1.46e-07	5.75191	up
gene-SPSC_00814.gene	0	0	2	19	37	23	0	0	2.80171	21.6297	29.9049	47.6708	0.002513	3.94977	up
gene-SPSC_00816.gene	106	103	106	54	51	22	169.23	136.294	148.49	61.4738	41.2203	45.5981	0.008315	-1.98314	down
gene-SPSC_00821.gene	150	257	231	129	71	24	239.477	340.074	323.597	146.854	57.3851	49.7434	0.007296	-2.17524	down
gene-SPSC_00822.gene	88	90	62	23	7	5	140.493	119.092	86.8529	26.1833	5.65769	10.3632	0.000149	-3.27718	down
gene-SPSC_00823.gene	1	1	3	148	346	72	1.59651	1.32324	4.20256	168.484	279.652	149.23	8.59e-09	5.43333	up
gene-SPSC_00838.gene	3	2	8	20	207	29	4.78954	2.64649	11.2068	22.7681	167.306	60.1066	0.00508	2.99826	up
gene-SPSC_00848.gene	2	9	30	62	613	139	3.19303	11.9092	42.0256	70.581	495.452	288.097	0.002501	3.13598	up
gene-SPSC_00854.gene	127	64	56	5	35	2	202.757	84.6876	78.4477	5.69202	28.2885	4.14528	0.000305	-3.40644	down
gene-SPSC_00921.gene	0	3	10	39	186	29	0	3.96973	14.0085	44.3977	150.333	60.1066	0.00531	3.03607	up
gene-SPSC_00938.gene	2	4	3	25	134	42	3.19303	5.29297	4.20256	28.4601	108.304	87.051	0.00075	3.38038	up
gene-SPSC_00942.gene	0	1	4	7	155	23	0	1.32324	5.60341	7.96883	125.277	47.6708	0.003181	3.67665	up
gene-SPSC_00954.gene	0	3	3	26	142	12	0	3.96973	4.20256	29.5985	114.77	24.8717	0.002563	3.46715	up
gene-SPSC_00957.gene	1	2	2	21	47	27	1.59651	2.64649	2.80171	23.9065	37.9873	55.9613	0.003918	3.23447	up
gene-SPSC_00961.gene	3	6	3	19	142	25	4.78954	7.93946	4.20256	21.6297	114.77	51.816	0.007792	2.76985	up
gene-SPSC_00964.gene	1	1	4	19	90	29	1.59651	1.32324	5.60341	21.6297	72.7417	60.1066	0.002363	3.35302	up
gene-SPSC_00968.gene	2	1	1	10	158	12	3.19303	1.32324	1.40085	11.384	127.702	24.8717	0.002026	3.81336	up
gene-SPSC_00977.gene	0	0	0	17	40	7	0	0	0	19.3529	32.3297	14.5085	0.002767	4.98798	up
gene-SPSC_00980.gene	50	73	40	15	30	10	79.8257	96.5968	56.0341	17.0761	24.2472	20.7264	0.00574	-2.24825	down
gene-SPSC_01014.gene	13	15	35	85	966	169	20.7547	19.8486	49.0298	96.7643	780.761	350.276	0.00091	3.08369	up
gene-SPSC_01015.gene	1	0	12	45	620	75	1.59651	0	16.8102	51.2282	501.11	155.448	0.000203	4.2573	up
gene-SPSC_01017.gene	6	8	4	14	366	36	9.57908	10.586	5.60341	15.9376	295.816	74.6151	0.003852	3.13738	up
gene-SPSC_01018.gene	1	2	0	18	65	22	1.59651	2.64649	0	20.4913	52.5357	45.5981	0.001757	3.80378	up
gene-SPSC_01022.gene	5	1	1	25	105	20	7.98257	1.32324	1.40085	28.4601	84.8654	41.4528	0.004347	3.13799	up
gene-SPSC_01033.gene	1	2	2	11	113	12	1.59651	2.64649	2.80171	12.5224	91.3313	24.8717	0.006067	3.30205	up
gene-SPSC_01036.gene	2075	2318	1035	805	140	375	3312.76	3067.28	1449.88	916.415	113.154	777.241	0.009625	-2.39517	down
gene-SPSC_01037.gene	70	66	55	8	0	5	111.756	87.3341	77.0469	9.10723	0	10.3632	4.74e-05	-4.01458	down
gene-SPSC_01041.gene	2	2	4	25	107	27	3.19303	2.64649	5.60341	28.4601	86.4818	55.9613	0.00222	3.15859	up
gene-SPSC_01042.gene	17	19	13	175	313	116	27.1407	25.1416	18.2111	199.221	252.98	240.427	0.000232	2.72961	up
gene-SPSC_01051.gene	5	4	3	27	113	24	7.98257	5.29297	4.20256	30.7369	91.3313	49.7434	0.007792	2.6511	up
gene-SPSC_01053.gene	2	7	21	51	1093	97	3.19303	9.2627	29.4179	58.0586	883.408	201.046	0.000299	3.88232	up
gene-SPSC_01057.gene	0	1	5	35	406	38	0	1.32324	7.00426	39.8441	328.146	78.7604	3.15e-05	4.6697	up
gene-SPSC_01058.gene	1	2	1	11	167	15	1.59651	2.64649	1.40085	12.5224	134.976	31.0896	0.001097	3.95567	up
gene-SPSC_01075.gene	3	3	1	29	252	37	4.78954	3.96973	1.40085	33.0137	203.677	76.6877	9.01e-05	4.09291	up
gene-SPSC_01082.gene	209	270	253	119	102	34	333.671	357.276	354.416	135.47	82.4406	70.4698	0.002294	-2.22014	down
gene-SPSC_01089.gene	0	2	2	30	96	13	0	2.64649	2.80171	34.1521	77.5912	26.9444	0.00142	3.70838	up
gene-SPSC_01109.gene	0	2	3	16	166	23	0	2.64649	4.20256	18.2145	134.168	47.6708	0.000847	3.87808	up
gene-SPSC_01116.gene	0	1	1	9	62	8	0	1.32324	1.40085	10.2456	50.111	16.5811	0.009228	3.60923	up
gene-SPSC_01120.gene	11	8	10	49	265	41	17.5617	10.586	14.0085	55.7818	214.184	84.9783	0.006811	2.46631	up
gene-SPSC_01121.gene	11	10	14	51	359	57	17.5617	13.2324	19.6119	58.0586	290.159	118.141	0.004534	2.58369	up
gene-SPSC_01131.gene	3	4	3	41	98	12	4.78954	5.29297	4.20256	46.6746	79.2077	24.8717	0.007984	2.72461	up
gene-SPSC_01139.gene	1	6	14	47	366	67	1.59651	7.93946	19.6119	53.505	295.816	138.867	0.001109	3.29416	up
gene-SPSC_01140.gene	0	1	3	23	112	75	0	1.32324	4.20256	26.1833	90.523	155.448	6.12e-05	4.54512	up
gene-SPSC_01151.gene	5	7	22	89	462	85	7.98257	9.2627	30.8188	101.318	373.408	176.175	0.00081	3.07163	up
gene-SPSC_01157.gene	120	81	84	18	13	9	191.582	107.183	117.672	20.4913	10.5071	18.6538	1.63e-05	-3.35957	down
gene-SPSC_01160.gene	18	19	12	47	1223	185	28.7372	25.1416	16.8102	53.505	988.479	383.439	0.000263	3.58139	up
gene-SPSC_01164.gene	7	9	7	90	136	26	11.1756	11.9092	9.80597	102.456	109.921	53.8887	0.005445	2.42819	up
gene-SPSC_01166.gene	2	3	7	25	198	27	3.19303	3.96973	9.80597	28.4601	160.032	55.9613	0.002903	3.09685	up
gene-SPSC_01168.gene	1	3	6	33	101	16	1.59651	3.96973	8.40512	37.5673	81.6324	33.1623	0.009346	2.73057	up
gene-SPSC_01170.gene	1	1	1	12	134	24	1.59651	1.32324	1.40085	13.6608	108.304	49.7434	0.000497	4.23481	up
gene-SPSC_01172.gene	19	16	18	71	892	153	30.3337	21.1719	25.2154	80.8267	720.951	317.114	0.000459	3.19001	up
gene-SPSC_01176.gene	5	5	5	32	90	147	7.98257	6.61622	7.00426	36.4289	72.7417	304.678	0.000538	3.50584	up
gene-SPSC_01180.gene	8	13	17	163	298	51	12.7721	17.2022	23.8145	185.56	240.856	105.705	0.00088	2.70272	up
gene-SPSC_01189.gene	9	5	7	426	1895	287	14.3686	6.61622	9.80597	484.96	1531.62	594.848	3.07e-12	5.62001	up
gene-SPSC_01191.gene	2	5	7	25	165	24	3.19303	6.61622	9.80597	28.4601	133.36	49.7434	0.007984	2.72629	up
gene-SPSC_01197.gene	22	7	10	0	0	2	35.1233	9.2627	14.0085	0	0	4.14528	0.002944	-3.98905	down
gene-SPSC_01204.gene	5	9	4	622	765	108	7.98257	11.9092	5.60341	708.087	618.305	223.845	1.81e-10	5.15056	up
gene-SPSC_01205.gene	0	0	1	9	186	74	0	0	1.40085	10.2456	150.333	153.375	1.25e-05	5.83986	up
gene-SPSC_01225.gene	1	2	0	27	554	28	1.59651	2.64649	0	30.7369	447.766	58.034	3.28e-06	5.59901	up
gene-SPSC_01244.gene	12	27	12	155	1293	321	19.1582	35.7276	16.8102	176.453	1045.06	665.318	2.54e-06	4.00085	up
gene-SPSC_01251.gene	564	294	297	93	240	62	900.433	389.034	416.053	105.871	193.978	128.504	0.00217	-2.337	down
gene-SPSC_01267.gene	1	1	7	26	205	25	1.59651	1.32324	9.80597	29.5985	165.69	51.816	0.00189	3.43667	up
gene-SPSC_01275.gene	0	0	1	3	80	6	0	0	1.40085	3.41521	64.6593	12.4359	0.007368	4.11888	up
gene-SPSC_01283.gene	243	186	176	111	55	36	387.953	246.123	246.55	126.363	44.4533	74.6151	0.005955	-2.18355	down
gene-SPSC_01285.gene	5	2	11	45	174	31	7.98257	2.64649	15.4094	51.2282	140.634	64.2519	0.007201	2.64117	up
gene-SPSC_01305.gene	56	41	27	213	419	253	89.4047	54.253	37.823	242.48	338.653	524.378	0.009314	2.07149	up
gene-SPSC_01306.gene	50	35	24	361	692	207	79.8257	46.3135	33.6205	410.964	559.303	429.037	0.000491	2.5802	up
gene-SPSC_01308.gene	262	138	144	63	76	33	418.286	182.608	201.723	71.7194	61.4263	68.3972	0.002043	-2.33491	down
gene-SPSC_01309.gene	319	248	113	52	134	26	509.288	328.164	158.296	59.197	108.304	53.8887	0.001911	-2.48897	down
gene-SPSC_01312.gene	0	0	1	1	165	2	0	0	1.40085	1.1384	133.36	4.14528	0.003393	4.57738	up
gene-SPSC_01323.gene	0	1	3	23	97	6	0	1.32324	4.20256	26.1833	78.3994	12.4359	0.00639	3.42477	up
gene-SPSC_01336.gene	402	410	194	111	22	71	641.798	542.53	271.765	126.363	17.7813	147.158	0.005205	-2.59129	down
gene-SPSC_01348.gene	0	0	3	14	58	25	0	0	4.20256	15.9376	46.878	51.816	0.003433	3.70458	up
gene-SPSC_01349.gene	0	0	1	22	56	7	0	0	1.40085	25.0449	45.2615	14.5085	0.002575	4.32847	up
gene-SPSC_01355.gene	289	333	209	89	51	20	461.392	440.64	292.778	101.318	41.2203	41.4528	7.47e-05	-3.00111	down
gene-SPSC_01356.gene	246	225	137	68	79	32	392.742	297.73	191.917	77.4115	63.8511	66.3245	0.000813	-2.43392	down
gene-SPSC_01385.gene	1	1	1	47	119	28	1.59651	1.32324	1.40085	53.505	96.1807	58.034	3.46e-05	4.57786	up
gene-SPSC_01387.gene	76	121	83	39	28	15	121.335	160.112	116.271	44.3977	22.6308	31.0896	0.002282	-2.36636	down
gene-SPSC_01392.gene	2	1	1	12	110	15	3.19303	1.32324	1.40085	13.6608	88.9066	31.0896	0.002875	3.5937	up
gene-SPSC_01423.gene	1	0	1	20	122	12	1.59651	0	1.40085	22.7681	98.6055	24.8717	0.000594	4.4165	up
gene-SPSC_01435.gene	12	14	10	277	332	289	19.1582	18.5254	14.0085	315.338	268.336	598.994	2.98e-07	3.87845	up
gene-SPSC_01436.gene	59	83	47	226	896	451	94.1943	109.829	65.8401	257.279	724.184	934.761	0.005411	2.26418	up
gene-SPSC_01437.gene	322	725	685	147	119	21	514.077	959.351	959.584	167.345	96.1807	43.5255	2.94e-05	-3.27787	down
gene-SPSC_01451.gene	183	214	147	98	62	24	292.162	283.174	205.925	111.564	50.111	49.7434	0.004071	-2.22915	down
gene-SPSC_01472.gene	5	6	9	70	429	84	7.98257	7.93946	12.6077	79.6883	346.736	174.102	2.94e-05	3.6847	up
gene-SPSC_01479.gene	3	5	17	60	3772	42	4.78954	6.61622	23.8145	68.3042	3048.69	87.051	8.22e-06	5.26978	up
gene-SPSC_01488.gene	122	244	271	117	64	23	194.775	322.871	379.631	133.193	51.7274	47.6708	0.005445	-2.28722	down
gene-SPSC_01505.gene	0	0	1	23	89	10	0	0	1.40085	26.1833	71.9335	20.7264	0.000659	4.74171	up
gene-SPSC_01506.gene	2	3	5	32	131	20	3.19303	3.96973	7.00426	36.4289	105.88	41.4528	0.003303	2.98107	up
gene-SPSC_01519.gene	44	99	131	536	1794	310	70.2466	131.001	183.512	610.184	1449.98	642.519	0.005968	2.2297	up
gene-SPSC_01521.gene	0	1	0	10	117	23	0	1.32324	0	11.384	94.5643	47.6708	0.000299	5.0258	up
gene-SPSC_01524.gene	30	57	53	415	2735	1001	47.8954	75.4249	74.2452	472.438	2210.54	2074.72	8.77e-07	3.9118	up
gene-SPSC_01530.gene	70	57	35	10	0	0	111.756	75.4249	49.0298	11.384	0	0	0.000108	-4.27634	down
gene-SPSC_01531.gene	54	82	43	7	16	2	86.2117	108.506	60.2367	7.96883	12.9319	4.14528	3.13e-05	-3.52935	down
gene-SPSC_01532.gene	127	187	392	1400	19202	1917	202.757	247.446	549.134	1593.77	15519.9	3973.26	7.34e-05	3.65286	up
gene-SPSC_01533.gene	156	168	131	78	20	16	249.056	222.305	183.512	88.7955	16.1648	33.1623	0.003521	-2.53887	down
gene-SPSC_01534.gene	47	87	94	34	38	9	75.0361	115.122	131.68	38.7057	30.7132	18.6538	0.006381	-2.21125	down
gene-SPSC_01545.gene	1	1	2	10	834	35	1.59651	1.32324	2.80171	11.384	674.073	72.5425	4.16e-06	5.63452	up
gene-SPSC_01546.gene	0	0	0	27	75	6	0	0	0	30.7369	60.6181	12.4359	0.000631	5.48355	up
gene-SPSC_01548.gene	3	1	2	9	196	38	4.78954	1.32324	2.80171	10.2456	158.415	78.7604	0.000729	3.88881	up
gene-SPSC_01601.gene	2	3	1	19	90	11	3.19303	3.96973	1.40085	21.6297	72.7417	22.7991	0.009104	2.99546	up
gene-SPSC_01603.gene	3	3	3	150	461	114	4.78954	3.96973	4.20256	170.761	372.599	236.281	1.78e-09	5.10391	up
gene-SPSC_01618.gene	5	7	4	25	302	22	7.98257	9.2627	5.60341	28.4601	244.089	45.5981	0.003614	3.0598	up
gene-SPSC_01621.gene	389	516	356	147	300	77	621.044	682.793	498.704	167.345	242.472	159.593	0.003801	-2.04331	down
gene-SPSC_01626.gene	0	1	3	24	63	20	0	1.32324	4.20256	27.3217	50.9192	41.4528	0.002627	3.50738	up
gene-SPSC_01657.gene	1	1	2	14	76	16	1.59651	1.32324	2.80171	15.9376	61.4263	33.1623	0.004659	3.38215	up
gene-SPSC_01659.gene	112	509	498	170	28	7	178.81	673.531	697.625	193.529	22.6308	14.5085	0.00574	-2.93816	down
gene-SPSC_01700.gene	2	5	4	43	166	48	3.19303	6.61622	5.60341	48.9514	134.168	99.4868	0.000219	3.46399	up
gene-SPSC_01703.gene	75	73	66	16	7	5	119.739	96.5968	92.4563	18.2145	5.65769	10.3632	3.26e-05	-3.43365	down
gene-SPSC_01729.gene	1	1	4	51	57	18	1.59651	1.32324	5.60341	58.0586	46.0698	37.3076	0.002282	3.27016	up
gene-SPSC_01754.gene	7	8	4	67	152	40	11.1756	10.586	5.60341	76.273	122.853	82.9057	0.001507	2.75576	up
gene-SPSC_01760.gene	11	10	9	55	146	67	17.5617	13.2324	12.6077	62.6122	118.003	138.867	0.006948	2.30398	up
gene-SPSC_01772.gene	3	2	11	38	153	31	4.78954	2.64649	15.4094	43.2593	123.661	64.2519	0.008447	2.65819	up
gene-SPSC_01783.gene	54	83	75	302	1471	308	86.2117	109.829	105.064	343.798	1188.92	638.374	0.003971	2.27783	up
gene-SPSC_01817.gene	198	79	56	18	29	8	316.11	104.536	78.4477	20.4913	23.439	16.5811	0.000101	-3.27829	down
gene-SPSC_01818.gene	607	295	191	9	0	12	969.083	390.357	267.563	10.2456	0	24.8717	4.44e-08	-5.48962	down
gene-SPSC_01828.gene	1	3	3	10	262	22	1.59651	3.96973	4.20256	11.384	211.759	45.5981	0.001015	3.82169	up
gene-SPSC_01842.gene	2	1	5	15	441	31	3.19303	1.32324	7.00426	17.0761	356.435	64.2519	0.000218	4.2496	up
gene-SPSC_01863.gene	0	0	0	5	49	10	0	0	0	5.69202	39.6038	20.7264	0.003684	4.91157	up
gene-SPSC_01870.gene	10	8	9	103	223	49	15.9651	10.586	12.6077	117.256	180.238	101.559	0.000728	2.75851	up
gene-SPSC_01874.gene	0	0	2	15	84	15	0	0	2.80171	17.0761	67.8923	31.0896	0.001647	4.13422	up
gene-SPSC_01875.gene	2	3	14	27	318	56	3.19303	3.96973	19.6119	30.7369	257.021	116.068	0.003181	3.13632	up
gene-SPSC_01879.gene	0	2	1	13	116	8	0	2.64649	1.40085	14.7993	93.756	16.5811	0.003156	3.81581	up
gene-SPSC_01888.gene	3	8	16	56	252	52	4.78954	10.586	22.4136	63.7506	203.677	107.777	0.004885	2.64963	up
gene-SPSC_01901.gene	2	3	4	84	117	63	3.19303	3.96973	5.60341	95.6259	94.5643	130.576	1.42e-05	3.90735	up
gene-SPSC_01922.gene	0	3	3	32	107	16	0	3.96973	4.20256	36.4289	86.4818	33.1623	0.002125	3.39629	up
gene-SPSC_01935.gene	0	2	6	38	96	16	0	2.64649	8.40512	43.2593	77.5912	33.1623	0.006513	3.00807	up
gene-SPSC_01952.gene	3	1	1	22	94	17	4.78954	1.32324	1.40085	25.0449	75.9747	35.2349	0.002585	3.3953	up
gene-SPSC_01968.gene	3	8	5	113	157	20	4.78954	10.586	7.00426	128.64	126.894	41.4528	0.000996	3.05253	up
gene-SPSC_01970.gene	2	4	5	55	116	19	3.19303	5.29297	7.00426	62.6122	93.756	39.3802	0.002226	2.96806	up
gene-SPSC_01972.gene	23	17	11	118	136	272	36.7198	22.4951	15.4094	134.332	109.921	563.759	0.002436	2.81314	up
gene-SPSC_01986.gene	8	8	11	16	842	50	12.7721	10.586	15.4094	18.2145	680.539	103.632	0.001478	3.52543	up
gene-SPSC_02009.gene	77	53	54	29	20	10	122.931	70.1319	75.646	33.0137	16.1648	20.7264	0.006059	-2.27013	down
gene-SPSC_02020.gene	970	862	1193	4916	30338	5231	1548.62	1140.64	1671.22	5596.39	24520.4	10842	0.000914	2.63631	up
gene-SPSC_02026.gene	1	5	3	34	152	12	1.59651	6.61622	4.20256	38.7057	122.853	24.8717	0.003875	3.12283	up
gene-SPSC_02041.gene	8	5	6	40	261	43	12.7721	6.61622	8.40512	45.5361	210.951	89.1236	0.001532	2.97818	up
gene-SPSC_02042.gene	3	3	8	37	183	47	4.78954	3.96973	11.2068	42.1209	147.908	97.4142	0.000996	3.14305	up
gene-SPSC_02065.gene	0	1	0	24	183	48	0	1.32324	0	27.3217	147.908	99.4868	8.17e-06	5.79229	up
gene-SPSC_02070.gene	1	7	4	65	86	23	1.59651	9.2627	5.60341	73.9962	69.5088	47.6708	0.003629	2.84062	up
gene-SPSC_02079.gene	62	80	92	14	19	5	98.9838	105.859	128.878	15.9376	15.3566	10.3632	2.01e-05	-3.28106	down
gene-SPSC_02080.gene	3	5	6	37	85	35	4.78954	6.61622	8.40512	42.1209	68.7005	72.5425	0.006381	2.56657	up
gene-SPSC_02081.gene	2	5	8	35	98	35	3.19303	6.61622	11.2068	39.8441	79.2077	72.5425	0.008771	2.52916	up
gene-SPSC_02087.gene	1	1	4	24	115	6	1.59651	1.32324	5.60341	27.3217	92.9478	12.4359	0.009278	3.11404	up
gene-SPSC_02105.gene	53	204	58	15	32	7	84.6152	269.942	81.2494	17.0761	25.8637	14.5085	0.000212	-3.18235	down
gene-SPSC_02115.gene	142	232	152	55	97	16	226.705	306.992	212.93	62.6122	78.3994	33.1623	0.001141	-2.44262	down
gene-SPSC_02118.gene	42	82	37	5	20	1	67.0536	108.506	51.8315	5.69202	16.1648	2.07264	0.000265	-3.38325	down
gene-SPSC_02125.gene	0	0	0	25	23	1	0	0	0	28.4601	18.5895	2.07264	0.009308	4.55341	up
gene-SPSC_02138.gene	3	4	6	41	306	47	4.78954	5.29297	8.40512	46.6746	247.322	97.4142	0.000148	3.64564	up
gene-SPSC_02142.gene	59	97	86	24	18	7	94.1943	128.355	120.473	27.3217	14.5483	14.5085	0.000217	-2.9111	down
gene-SPSC_02146.gene	3	4	4	35	67	44	4.78954	5.29297	5.60341	39.8441	54.1522	91.1963	0.002901	2.88033	up
gene-SPSC_02153.gene	3	2	2	42	110	41	4.78954	2.64649	2.80171	47.813	88.9066	84.9783	0.000159	3.69108	up
gene-SPSC_02156.gene	0	2	1	6	117	7	0	2.64649	1.40085	6.83042	94.5643	14.5085	0.006811	3.66798	up
gene-SPSC_02170.gene	19	30	23	7	4	1	30.3337	39.6973	32.2196	7.96883	3.23297	2.07264	0.001889	-3.10481	down
gene-SPSC_02175.gene	1	3	5	283	1002	127	1.59651	3.96973	7.00426	322.168	809.858	263.226	4.09e-11	5.85176	up
gene-SPSC_02190.gene	4	6	5	63	157	13	6.38605	7.93946	7.00426	71.7194	126.894	26.9444	0.005204	2.74069	up
gene-SPSC_02195.gene	2	0	3	17	62	27	3.19303	0	4.20256	19.3529	50.111	55.9613	0.004889	3.26525	up
gene-SPSC_02196.gene	53	60	26	214	1133	167	84.6152	79.3946	36.4222	243.618	915.738	346.131	0.006508	2.32621	up
gene-SPSC_02224.gene	0	1	1	8	79	11	0	1.32324	1.40085	9.10723	63.8511	22.7991	0.004509	3.8758	up
gene-SPSC_02228.gene	16	20	13	288	1057	202	25.5442	26.4649	18.2111	327.86	854.311	418.674	2.56e-07	3.86547	up
gene-SPSC_02246.gene	0	2	4	32	96	25	0	2.64649	5.60341	36.4289	77.5912	51.816	0.001288	3.47663	up
gene-SPSC_02248.gene	9	12	12	36	292	86	14.3686	15.8789	16.8102	40.9825	236.006	178.247	0.004189	2.63715	up
gene-SPSC_02259.gene	3	1	2	16	61	23	4.78954	1.32324	2.80171	18.2145	49.3027	47.6708	0.00858	2.95396	up
gene-SPSC_02263.gene	115	61	71	27	44	17	183.599	80.7178	99.4605	30.7369	35.5626	35.2349	0.006007	-2.18473	down
gene-SPSC_02270.gene	13	16	16	156	290	78	20.7547	21.1719	22.4136	177.591	234.39	161.666	0.000631	2.58608	up
gene-SPSC_02307.gene	3	5	7	46	321	43	4.78954	6.61622	9.80597	52.3666	259.445	89.1236	0.000248	3.49748	up
gene-SPSC_02314.gene	13	9	9	82	167	80	20.7547	11.9092	12.6077	93.3491	134.976	165.811	0.001911	2.54753	up
gene-SPSC_02317.gene	23	10	8	1	1	0	36.7198	13.2324	11.2068	1.1384	0.808241	0	0.00091	-4.3835	down
gene-SPSC_02323.gene	3	5	5	30	914	78	4.78954	6.61622	7.00426	34.1521	738.733	161.666	6.82e-06	4.70304	up
gene-SPSC_02324.gene	3	0	2	21	138	25	4.78954	0	2.80171	23.9065	111.537	51.816	0.000849	3.77508	up
gene-SPSC_02338.gene	1	4	7	39	240	68	1.59651	5.29297	9.80597	44.3977	193.978	140.94	0.000149	3.71153	up
gene-SPSC_02340.gene	2	3	8	50	658	53	3.19303	3.96973	11.2068	56.9202	531.823	109.85	2.2e-05	4.34757	up
gene-SPSC_02350.gene	94	104	103	24	69	15	150.072	137.617	144.288	27.3217	55.7687	31.0896	0.003109	-2.2691	down
gene-SPSC_02355.gene	3	4	3	33	100	14	4.78954	5.29297	4.20256	37.5673	80.8242	29.017	0.0088	2.69296	up
gene-SPSC_02363.gene	0	3	2	21	192	28	0	3.96973	2.80171	23.9065	155.182	58.034	0.000276	4.12206	up
gene-SPSC_02364.gene	2	1	3	72	248	48	3.19303	1.32324	4.20256	81.9651	200.444	99.4868	2.32e-06	4.59646	up
gene-SPSC_02376.gene	2	9	31	79	503	103	3.19303	11.9092	43.4264	89.9339	406.546	213.482	0.004983	2.87303	up
gene-SPSC_02379.gene	2	12	11	414	418	155	3.19303	15.8789	15.4094	471.299	337.845	321.26	7.06e-08	4.31211	up
gene-SPSC_02382.gene	2	1	5	133	63	130	3.19303	1.32324	7.00426	151.408	50.9192	269.443	7.13e-06	4.48876	up
gene-SPSC_02383.gene	4	6	13	261	709	291	6.38605	7.93946	18.2111	297.123	573.043	603.139	1.21e-09	4.76161	up
gene-SPSC_02384.gene	3	5	8	51	90	26	4.78954	6.61622	11.2068	58.0586	72.7417	53.8887	0.00967	2.40624	up
gene-SPSC_02388.gene	117	98	52	24	61	17	186.792	129.678	72.8443	27.3217	49.3027	35.2349	0.008598	-2.13845	down
gene-SPSC_02400.gene	95	113	106	1	14	4	151.669	149.526	148.49	1.1384	11.3154	8.29057	6.59e-08	-4.59205	down
gene-SPSC_02414.gene	2	1	1	12	65	16	3.19303	1.32324	1.40085	13.6608	52.5357	33.1623	0.007725	3.22856	up
gene-SPSC_02431.gene	9	10	3	43	183	44	14.3686	13.2324	4.20256	48.9514	147.908	91.1963	0.00615	2.56127	up
gene-SPSC_02434.gene	3	1	5	51	83	28	4.78954	1.32324	7.00426	58.0586	67.084	58.034	0.001589	3.1121	up
gene-SPSC_02472.gene	1	1	2	6	117	25	1.59651	1.32324	2.80171	6.83042	94.5643	51.816	0.002355	3.74377	up
gene-SPSC_02473.gene	72	63	42	16	1	2	114.949	83.3643	58.8358	18.2145	0.808241	4.14528	0.000406	-3.58772	down
gene-SPSC_02474.gene	91	60	31	7	7	10	145.283	79.3946	43.4264	7.96883	5.65769	20.7264	0.000358	-3.25051	down
gene-SPSC_02482.gene	1	0	2	109	66	33	1.59651	0	2.80171	124.086	53.3439	68.3972	1.82e-05	4.7731	up
gene-SPSC_02494.gene	4	1	2	11	125	28	6.38605	1.32324	2.80171	12.5224	101.03	58.034	0.004335	3.24747	up
gene-SPSC_02496.gene	1	3	3	34	83	31	1.59651	3.96973	4.20256	38.7057	67.084	64.2519	0.00097	3.34592	up
gene-SPSC_02499.gene	7	23	16	41	1189	48	11.1756	30.4346	22.4136	46.6746	960.999	99.4868	0.002446	3.29718	up
gene-SPSC_02502.gene	123	58	39	14	16	9	196.371	76.7481	54.6332	15.9376	12.9319	18.6538	0.000365	-3.05459	down
gene-SPSC_02504.gene	3	5	9	93	100	64	4.78954	6.61622	12.6077	105.871	80.8242	132.649	0.000459	3.07398	up
gene-SPSC_02505.gene	2	4	7	40	92	23	3.19303	5.29297	9.80597	45.5361	74.3582	47.6708	0.009228	2.53836	up
gene-SPSC_02514.gene	91	91	44	33	5	4	145.283	120.415	61.6375	37.5673	4.04121	8.29057	0.002995	-2.9155	down
gene-SPSC_02519.gene	0	2	2	19	170	37	0	2.64649	2.80171	21.6297	137.401	76.6877	0.000132	4.36828	up
gene-SPSC_02532.gene	3	8	2	36	57	52	4.78954	10.586	2.80171	40.9825	46.0698	107.777	0.006736	2.73171	up
gene-SPSC_02557.gene	5	5	3	38	59	43	7.98257	6.61622	4.20256	43.2593	47.6863	89.1236	0.006685	2.61988	up
gene-SPSC_02570.gene	1	0	0	14	46	8	1.59651	0	0	15.9376	37.1791	16.5811	0.005795	4.06184	up
gene-SPSC_02574.gene	5	9	17	390	438	143	7.98257	11.9092	23.8145	443.977	354.01	296.388	2.65e-07	3.97348	up
gene-SPSC_02580.gene	0	0	0	8	90	13	0	0	0	9.10723	72.7417	26.9444	0.000659	5.48335	up
gene-SPSC_02584.gene	2	0	5	18	164	18	3.19303	0	7.00426	20.4913	132.552	37.3076	0.003962	3.36648	up
gene-SPSC_02586.gene	0	0	0	16	77	17	0	0	0	18.2145	62.2346	35.2349	0.000378	5.62499	up
gene-SPSC_02587.gene	4	9	7	54	369	111	6.38605	11.9092	9.80597	61.4738	298.241	230.063	4.3e-05	3.66751	up
gene-SPSC_02589.gene	19	15	4	116	144	94	30.3337	19.8486	5.60341	132.055	116.387	194.828	0.00639	2.41613	up
gene-SPSC_02599.gene	2	3	4	29	107	13	3.19303	3.96973	5.60341	33.0137	86.4818	26.9444	0.007927	2.80817	up
gene-SPSC_02601.gene	2	2	4	35	399	34	3.19303	2.64649	5.60341	39.8441	322.488	70.4698	3.66e-05	4.3294	up
gene-SPSC_02612.gene	1	2	2	21	121	7	1.59651	2.64649	2.80171	23.9065	97.7972	14.5085	0.004521	3.38293	up
gene-SPSC_02622.gene	2	1	0	22	55	30	3.19303	1.32324	0	25.0449	44.4533	62.1793	0.000988	3.92278	up
gene-SPSC_02625.gene	13	17	4	318	24	295	20.7547	22.4951	5.60341	362.012	19.3978	611.429	0.000992	3.56084	up
gene-SPSC_02649.gene	4	6	11	310	2382	93	6.38605	7.93946	15.4094	352.905	1925.23	192.756	8.59e-09	5.42709	up
gene-SPSC_02655.gene	0	3	2	28	142	16	0	3.96973	2.80171	31.8753	114.77	33.1623	0.000864	3.7795	up
gene-SPSC_02670.gene	5	5	6	28	365	38	7.98257	6.61622	8.40512	31.8753	295.008	78.7604	0.000799	3.38587	up
gene-SPSC_02671.gene	0	3	4	31	177	18	0	3.96973	5.60341	35.2905	143.059	37.3076	0.001083	3.60458	up
gene-SPSC_02681.gene	3	5	4	17	164	39	4.78954	6.61622	5.60341	19.3529	132.552	80.833	0.003081	3.04321	up
gene-SPSC_02689.gene	16	17	15	165	256	132	25.5442	22.4951	21.0128	187.837	206.91	273.589	0.000295	2.70659	up
gene-SPSC_02695.gene	0	1	1	22	148	20	0	1.32324	1.40085	25.0449	119.62	41.4528	0.000138	4.76132	up
gene-SPSC_02707.gene	2	1	5	39	151	24	3.19303	1.32324	7.00426	44.3977	122.044	49.7434	0.00076	3.45909	up
gene-SPSC_02712.gene	93	99	77	36	23	9	148.476	131.001	107.866	40.9825	18.5895	18.6538	0.00092	-2.62016	down
gene-SPSC_02713.gene	79	109	113	45	57	22	126.124	144.233	158.296	51.2282	46.0698	45.5981	0.008487	-1.9633	down
gene-SPSC_02715.gene	2	2	6	31	88	74	3.19303	2.64649	8.40512	35.2905	71.1252	153.375	0.00075	3.41971	up
gene-SPSC_02717.gene	38	33	20	12	0	2	60.6675	43.667	28.0171	13.6608	0	4.14528	0.007792	-3.01868	down
gene-SPSC_02735.gene	1	0	3	3	100	21	1.59651	0	4.20256	3.41521	80.8242	43.5255	0.009314	3.43888	up
gene-SPSC_02744.gene	4	3	4	53	175	19	6.38605	3.96973	5.60341	60.3354	141.442	39.3802	0.000931	3.21965	up
gene-SPSC_02753.gene	1	0	4	29	176	25	1.59651	0	5.60341	33.0137	142.25	51.816	0.00034	4.03789	up
gene-SPSC_02764.gene	0	2	5	15	188	14	0	2.64649	7.00426	17.0761	151.949	29.017	0.004452	3.42295	up
gene-SPSC_02771.gene	66	63	20	10	20	5	105.37	83.3643	28.0171	11.384	16.1648	10.3632	0.001969	-2.76902	down
gene-SPSC_02775.gene	316	183	98	82	121	18	504.498	242.154	137.284	93.3491	97.7972	37.3076	0.00797	-2.2632	down
gene-SPSC_02776.gene	100	143	94	28	46	10	159.651	189.224	131.68	31.8753	37.1791	20.7264	0.000241	-2.74138	down
gene-SPSC_02786.gene	6	6	9	426	2614	131	9.57908	7.93946	12.6077	484.96	2112.74	271.516	1.72e-10	5.66684	up
gene-SPSC_02828.gene	1	4	9	44	106	25	1.59651	5.29297	12.6077	50.0898	85.6736	51.816	0.009921	2.58311	up
gene-SPSC_02837.gene	3	0	1	33	72	23	4.78954	0	1.40085	37.5673	58.1934	47.6708	0.000988	3.72085	up
gene-SPSC_02842.gene	2	0	1	43	76	16	3.19303	0	1.40085	48.9514	61.4263	33.1623	0.000517	4.05301	up
gene-SPSC_02846.gene	3	0	3	13	91	19	4.78954	0	4.20256	14.7993	73.55	39.3802	0.0098	3.04467	up
gene-SPSC_02856.gene	136	110	109	38	24	17	217.126	145.557	152.693	43.2593	19.3978	35.2349	0.000386	-2.72365	down
gene-SPSC_02865.gene	0	0	0	6	67	6	0	0	0	6.83042	54.1522	12.4359	0.002851	5.0102	up
gene-SPSC_02868.gene	5	9	18	45	536	86	7.98257	11.9092	25.2154	51.2282	433.217	178.247	0.001152	3.15258	up
gene-SPSC_02879.gene	0	7	2	23	181	24	0	9.2627	2.80171	26.1833	146.292	49.7434	0.003162	3.33362	up
gene-SPSC_02902.gene	1	0	1	48	90	20	1.59651	0	1.40085	54.6434	72.7417	41.4528	9.35e-05	4.68691	up
gene-SPSC_02904.gene	10	10	51	172	2182	358	15.9651	13.2324	71.4435	195.805	1763.58	742.006	5.35e-05	3.93712	up
gene-SPSC_02906.gene	3	4	4	72	451	23	4.78954	5.29297	5.60341	81.9651	364.517	47.6708	3.66e-05	4.13536	up
gene-SPSC_02908.gene	1	0	2	15	50	13	1.59651	0	2.80171	17.0761	40.4121	26.9444	0.008748	3.33235	up
gene-SPSC_02909.gene	1	0	0	10	30	13	1.59651	0	0	11.384	24.2472	26.9444	0.008584	3.91277	up
gene-SPSC_02963.gene	2	0	1	9	96	21	3.19303	0	1.40085	10.2456	77.5912	43.5255	0.002282	3.84681	up
gene-SPSC_02965.gene	6	9	10	34	275	31	9.57908	11.9092	14.0085	38.7057	222.266	64.2519	0.009301	2.54055	up
gene-SPSC_02966.gene	0	2	5	23	447	54	0	2.64649	7.00426	26.1833	361.284	111.923	3.7e-05	4.62592	up
gene-SPSC_02967.gene	26	23	60	167	1397	279	41.5093	30.4346	84.0512	190.113	1129.11	578.267	0.000866	2.94756	up
gene-SPSC_02969.gene	151	133	129	1458	3096	1185	241.073	175.991	180.71	1659.79	2502.32	2456.08	1.25e-05	2.91422	up
gene-SPSC_02974.gene	2	2	2	62	23	18	3.19303	2.64649	2.80171	70.581	18.5895	37.3076	0.005689	3.10317	up
gene-SPSC_02976.gene	243	557	289	65	8	36	387.953	737.046	404.846	73.9962	6.46593	74.6151	0.000149	-3.50886	down
gene-SPSC_02977.gene	197	306	141	22	4	35	314.513	404.912	197.52	25.0449	3.23297	72.5425	0.000594	-3.38441	down
gene-SPSC_02981.gene	3	3	3	19	239	69	4.78954	3.96973	4.20256	21.6297	193.17	143.012	0.000123	3.95492	up
gene-SPSC_02993.gene	4	1	3	49	96	6	6.38605	1.32324	4.20256	55.7818	77.5912	12.4359	0.009713	2.89883	up
gene-SPSC_02994.gene	0	2	2	30	266	31	0	2.64649	2.80171	34.1521	214.992	64.2519	2.81e-05	4.73145	up
gene-SPSC_02995.gene	8	2	2	27	136	30	12.7721	2.64649	2.80171	30.7369	109.921	62.1793	0.006794	2.81961	up
gene-SPSC_02996.gene	8	22	48	641	1568	272	12.7721	29.1114	67.2409	729.717	1267.32	563.759	2.88e-06	3.85051	up
gene-SPSC_03027.gene	6	1	3	33	377	45	9.57908	1.32324	4.20256	37.5673	304.707	93.2689	0.00012	4.02646	up
gene-SPSC_03034.gene	2	0	9	16	196	28	3.19303	0	12.6077	18.2145	158.415	58.034	0.0098	3.05717	up
gene-SPSC_03036.gene	0	2	9	30	181	21	0	2.64649	12.6077	34.1521	146.292	43.5255	0.007447	3.05181	up
gene-SPSC_03038.gene	5	8	11	128	305	48	7.98257	10.586	15.4094	145.716	246.514	99.4868	0.000127	3.20491	up
gene-SPSC_03042.gene	8	3	6	50	136	32	12.7721	3.96973	8.40512	56.9202	109.921	66.3245	0.004844	2.60749	up
gene-SPSC_03051.gene	0	0	1	6	83	10	0	0	1.40085	6.83042	67.084	20.7264	0.002901	4.37975	up
gene-SPSC_03053.gene	0	8	2	66	151	37	0	10.586	2.80171	75.1346	122.044	76.6877	0.000479	3.54086	up
gene-SPSC_03057.gene	17	14	8	67	254	107	27.1407	18.5254	11.2068	76.273	205.293	221.773	0.002919	2.55668	up
gene-SPSC_03058.gene	92	51	23	17	28	3	146.879	67.4854	32.2196	19.3529	22.6308	6.21793	0.006238	-2.58188	down
gene-SPSC_03066.gene	0	0	4	6	107	16	0	0	5.60341	6.83042	86.4818	33.1623	0.009914	3.43273	up
gene-SPSC_03069.gene	2	5	4	30	144	38	3.19303	6.61622	5.60341	34.1521	116.387	78.7604	0.001141	3.16941	up
gene-SPSC_03071.gene	3	5	10	45	179	23	4.78954	6.61622	14.0085	51.2282	144.675	47.6708	0.007792	2.59779	up
gene-SPSC_03078.gene	2	9	9	694	552	221	3.19303	11.9092	12.6077	790.052	446.149	458.054	5.81e-11	5.16035	up
gene-SPSC_03102.gene	1	0	2	15	63	12	1.59651	0	2.80171	17.0761	50.9192	24.8717	0.006596	3.45011	up
gene-SPSC_03109.gene	3	5	14	285	158	281	4.78954	6.61622	19.6119	324.445	127.702	582.412	2.21e-06	4.28645	up
gene-SPSC_03110.gene	0	3	2	35	20	90	0	3.96973	2.80171	39.8441	16.1648	186.538	0.000626	4.10125	up
gene-SPSC_03112.gene	1	6	10	42	210	27	1.59651	7.93946	14.0085	47.813	169.731	55.9613	0.005861	2.81734	up
gene-SPSC_03118.gene	3	7	5	37	135	19	4.78954	9.2627	7.00426	42.1209	109.113	39.3802	0.009915	2.52513	up
gene-SPSC_03132.gene	0	3	11	24	246	46	0	3.96973	15.4094	27.3217	198.827	95.3415	0.004446	3.21195	up
gene-SPSC_03133.gene	6	1	4	18	158	23	9.57908	1.32324	5.60341	20.4913	127.702	47.6708	0.008971	2.86249	up
gene-SPSC_03134.gene	5	8	8	18	964	34	7.98257	10.586	11.2068	20.4913	779.145	70.4698	0.000517	3.936	up
gene-SPSC_03135.gene	190	197	154	51	167	19	303.337	260.679	215.731	58.0586	134.976	39.3802	0.00967	-2.0962	down
gene-SPSC_03137.gene	2	1	4	41	87	19	3.19303	1.32324	5.60341	46.6746	70.317	39.3802	0.001993	3.21159	up
gene-SPSC_03175.gene	3	7	21	100	419	108	4.78954	9.2627	29.4179	113.84	338.653	223.845	0.00038	3.25419	up
gene-SPSC_03179.gene	1	1	2	73	137	48	1.59651	1.32324	2.80171	83.1035	110.729	99.4868	2.93e-06	4.74367	up
gene-SPSC_03184.gene	0	1	2	14	156	11	0	1.32324	2.80171	15.9376	126.086	22.7991	0.001013	4.14929	up
gene-SPSC_03185.gene	8	7	6	39	250	22	12.7721	9.2627	8.40512	44.3977	202.06	45.5981	0.00797	2.61422	up
gene-SPSC_03196.gene	4	1	5	54	90	12	6.38605	1.32324	7.00426	61.4738	72.7417	24.8717	0.008245	2.76436	up
gene-SPSC_03197.gene	4	4	8	71	246	36	6.38605	5.29297	11.2068	80.8267	198.827	74.6151	0.000309	3.2685	up
gene-SPSC_03201.gene	0	0	0	115	94	54	0	0	0	130.916	75.9747	111.923	1.57e-06	6.87404	up
gene-SPSC_03202.gene	2	3	1	81	112	187	3.19303	3.96973	1.40085	92.2107	90.523	387.584	4.75e-07	5.09529	up
gene-SPSC_03203.gene	2	1	2	167	361	27	3.19303	1.32324	2.80171	190.113	291.775	55.9613	2.65e-07	5.22177	up
gene-SPSC_03204.gene	22	11	80	482	12041	730	35.1233	14.5557	112.068	548.711	9732.04	1513.03	4.75e-07	5.17934	up
gene-SPSC_03217.gene	13	20	12	188	8022	428	20.7547	26.4649	16.8102	214.02	6483.71	887.091	3.95e-09	5.84202	up
gene-SPSC_03218.gene	1	2	3	42	103	20	1.59651	2.64649	4.20256	47.813	83.2489	41.4528	0.000648	3.54737	up
gene-SPSC_03228.gene	1	2	0	111	342	49	1.59651	2.64649	0	126.363	276.419	101.559	6.59e-08	5.72324	up
gene-SPSC_03240.gene	1	0	1	8	100	23	1.59651	0	1.40085	9.10723	80.8242	47.6708	0.000988	4.3095	up
gene-SPSC_03246.gene	6	12	10	169	49	75	9.57908	15.8789	14.0085	192.39	39.6038	155.448	0.004339	2.66216	up
gene-SPSC_03252.gene	0	0	1	286	383	91	0	0	1.40085	325.584	309.557	188.61	2.59e-10	7.26877	up
gene-SPSC_03253.gene	0	1	2	62	145	16	0	1.32324	2.80171	70.581	117.195	33.1623	5.2e-05	4.62859	up
gene-SPSC_03259.gene	7	9	7	490	785	769	11.1756	11.9092	9.80597	557.818	634.47	1593.86	1.11e-12	5.63634	up
gene-SPSC_03264.gene	43	62	36	13	23	9	68.6501	82.0411	50.4307	14.7993	18.5895	18.6538	0.005396	-2.29327	down
gene-SPSC_03267.gene	25	24	19	162	386	85	39.9128	31.7578	26.6162	184.421	311.981	176.175	0.003828	2.22647	up
gene-SPSC_03282.gene	113	120	76	42	34	15	180.406	158.789	106.465	47.813	27.4802	31.0896	0.001807	-2.40348	down
gene-SPSC_03295.gene	3	0	0	4	58	34	4.78954	0	0	4.55361	46.878	70.4698	0.007115	3.64927	up
gene-SPSC_03297.gene	3	4	5	36	407	17	4.78954	5.29297	7.00426	40.9825	328.954	35.2349	0.000517	3.72092	up
gene-SPSC_03311.gene	1	0	2	56	406	74	1.59651	0	2.80171	63.7506	328.146	153.375	1.27e-07	5.75792	up
gene-SPSC_03312.gene	0	1	12	14	323	45	0	1.32324	16.8102	15.9376	261.062	93.2689	0.005957	3.39872	up
gene-SPSC_03323.gene	1	3	2	11	137	11	1.59651	3.96973	2.80171	12.5224	110.729	22.7991	0.006808	3.24394	up
gene-SPSC_03325.gene	27	49	62	222	1423	234	43.1059	64.8389	86.8529	252.726	1150.13	484.998	0.001687	2.65539	up
gene-SPSC_03336.gene	1	1	0	19	46	13	1.59651	1.32324	0	21.6297	37.1791	26.9444	0.003806	3.79113	up
gene-SPSC_03340.gene	60	32	18	7	6	2	95.7908	42.3438	25.2154	7.96883	4.84945	4.14528	0.000374	-3.4185	down
gene-SPSC_03351.gene	141	235	185	98	106	35	225.108	310.962	259.158	111.564	85.6736	72.5425	0.008315	-1.93837	down
gene-SPSC_03358.gene	1	1	1	5	97	9	1.59651	1.32324	1.40085	5.69202	78.3994	18.6538	0.008627	3.51757	up
gene-SPSC_03360.gene	0	0	1	5	63	6	0	0	1.40085	5.69202	50.9192	12.4359	0.009228	3.98041	up
gene-SPSC_03361.gene	25	62	25	2	0	2	39.9128	82.0411	35.0213	2.27681	0	4.14528	8.49e-06	-4.77615	down
gene-SPSC_03362.gene	732	973	624	27	32	91	1168.65	1287.52	874.132	30.7369	25.8637	188.61	8.08e-06	-3.95457	down
gene-SPSC_03363.gene	599	1172	551	39	18	22	956.311	1550.84	771.87	44.3977	14.5483	45.5981	4.51e-12	-5.17383	down
gene-SPSC_03364.gene	268	300	134	21	84	37	427.865	396.973	187.714	23.9065	67.8923	76.6877	0.000299	-2.89702	down
gene-SPSC_03366.gene	0	1	3	14	97	13	0	1.32324	4.20256	15.9376	78.3994	26.9444	0.004905	3.47752	up
gene-SPSC_03376.gene	4	1	2	93	72	42	6.38605	1.32324	2.80171	105.871	58.1934	87.051	8.69e-05	3.84459	up
gene-SPSC_03381.gene	0	1	0	11	70	3	0	1.32324	0	12.5224	56.5769	6.21793	0.006743	4.112	up
gene-SPSC_03394.gene	4	3	3	41	170	18	6.38605	3.96973	4.20256	46.6746	137.401	37.3076	0.001366	3.2158	up
gene-SPSC_03400.gene	1	0	1	13	145	14	1.59651	0	1.40085	14.7993	117.195	29.017	0.000528	4.50434	up
gene-SPSC_03410.gene	0	4	1	15	69	18	0	5.29297	1.40085	17.0761	55.7687	37.3076	0.009069	3.13563	up
gene-SPSC_03419.gene	5	5	14	70	235	32	7.98257	6.61622	19.6119	79.6883	189.937	66.3245	0.004362	2.65069	up
gene-SPSC_03425.gene	20	20	12	202	261	104	31.9303	26.4649	16.8102	229.958	210.951	215.555	0.000643	2.56999	up
gene-SPSC_03444.gene	172	207	152	73	22	17	274.6	273.911	212.93	83.1035	17.7813	35.2349	0.000846	-2.7762	down
gene-SPSC_03450.gene	14	43	53	15	11	3	22.3512	56.8995	74.2452	17.0761	8.89066	6.21793	0.008438	-2.52292	down
gene-SPSC_03460.gene	6	14	9	345	400	115	9.57908	18.5254	12.6077	392.749	323.297	238.354	2.56e-07	3.89603	up
gene-SPSC_03463.gene	1	1	0	25	34	7	1.59651	1.32324	0	28.4601	27.4802	14.5085	0.009066	3.53318	up
gene-SPSC_03467.gene	4	1	3	44	102	32	6.38605	1.32324	4.20256	50.0898	82.4406	66.3245	0.00065	3.36206	up
gene-SPSC_03496.gene	1	2	2	8	60	29	1.59651	2.64649	2.80171	9.10723	48.4945	60.1066	0.007708	3.18678	up
gene-SPSC_03502.gene	10	8	2	92	98	36	15.9651	10.586	2.80171	104.733	79.2077	74.6151	0.00584	2.54596	up
gene-SPSC_03511.gene	1	0	0	17	28	11	1.59651	0	0	19.3529	22.6308	22.7991	0.00671	3.98378	up
gene-SPSC_03512.gene	4	2	1	108	136	58	6.38605	2.64649	1.40085	122.948	109.921	120.213	3.23e-06	4.32754	up
gene-SPSC_03520.gene	9	10	31	60	641	167	14.3686	13.2324	43.4264	68.3042	518.083	346.131	0.001714	3.01544	up
gene-SPSC_03528.gene	203	258	191	112	143	21	324.092	341.397	267.563	127.501	115.579	43.5255	0.008627	-2.05878	down
gene-SPSC_03554.gene	5	10	7	111	99	58	7.98257	13.2324	9.80597	126.363	80.0159	120.213	0.000973	2.77979	up
gene-SPSC_03572.gene	1	2	11	14	243	51	1.59651	2.64649	15.4094	15.9376	196.403	105.705	0.005242	3.18153	up
gene-SPSC_03578.gene	1	2	1	23	222	36	1.59651	2.64649	1.40085	26.1833	179.43	74.6151	4.13e-05	4.59066	up
gene-SPSC_03583.gene	2	4	4	65	91	34	3.19303	5.29297	5.60341	73.9962	73.55	70.4698	0.000443	3.25314	up
gene-SPSC_03586.gene	16	13	13	287	869	293	25.5442	17.2022	18.2111	326.722	702.362	607.284	1.53e-08	4.1071	up
gene-SPSC_03598.gene	13	19	58	290	782	193	20.7547	25.1416	81.2494	330.137	632.045	400.02	0.00092	2.79047	up
gene-SPSC_03599.gene	0	0	1	13	48	12	0	0	1.40085	14.7993	38.7956	24.8717	0.003484	4.22762	up
gene-SPSC_03612.gene	3	1	5	36	41	33	4.78954	1.32324	7.00426	40.9825	33.1379	68.3972	0.008777	2.74914	up
gene-SPSC_03615.gene	383	346	263	111	113	45	611.465	457.842	368.424	126.363	91.3313	93.2689	0.000263	-2.55698	down
gene-SPSC_03619.gene	90	76	54	242	1667	323	143.686	100.567	75.646	275.494	1347.34	669.463	0.007728	2.2645	up
gene-SPSC_03621.gene	0	2	1	4	98	29	0	2.64649	1.40085	4.55361	79.2077	60.1066	0.002367	3.96017	up
gene-SPSC_03632.gene	1	0	4	65	41	10	1.59651	0	5.60341	73.9962	33.1379	20.7264	0.005689	3.29618	up
gene-SPSC_03633.gene	24	125	104	19	4	8	38.3163	165.405	145.689	21.6297	3.23297	16.5811	0.000637	-3.30676	down
gene-SPSC_03654.gene	1	2	1	21	60	10	1.59651	2.64649	1.40085	23.9065	48.4945	20.7264	0.007927	3.18509	up
gene-SPSC_03657.gene	1	0	0	8	79	23	1.59651	0	0	9.10723	63.8511	47.6708	0.000854	4.69983	up
gene-SPSC_03661.gene	1	0	0	6	49	15	1.59651	0	0	6.83042	39.6038	31.0896	0.005095	4.14557	up
gene-SPSC_03663.gene	94	139	139	18	33	4	150.072	183.931	194.719	20.4913	26.672	8.29057	5.04e-06	-3.50419	down
gene-SPSC_03696.gene	3	4	5	27	93	26	4.78954	5.29297	7.00426	30.7369	75.1665	53.8887	0.009193	2.56898	up
gene-SPSC_03698.gene	0	1	2	15	102	12	0	1.32324	2.80171	17.0761	82.4406	24.8717	0.002282	3.82995	up
gene-SPSC_03700.gene	1	2	0	18	117	12	1.59651	2.64649	0	20.4913	94.5643	24.8717	0.00132	3.9825	up
gene-SPSC_03704.gene	0	0	0	7	103	11	0	0	0	7.96883	83.2489	22.7991	0.000639	5.50737	up
gene-SPSC_03706.gene	111	90	81	732	590	483	177.213	119.092	113.469	833.312	476.863	1001.09	0.008876	1.97515	up
gene-SPSC_03708.gene	2	2	4	56	110	33	3.19303	2.64649	5.60341	63.7506	88.9066	68.3972	0.000217	3.53745	up
gene-SPSC_03709.gene	1	1	0	13	72	14	1.59651	1.32324	0	14.7993	58.1934	29.017	0.002404	3.98403	up
gene-SPSC_03721.gene	29	25	18	1	15	2	46.2989	33.0811	25.2154	1.1384	12.1236	4.14528	0.00935	-2.73885	down
gene-SPSC_03722.gene	130	157	80	12	3	8	207.547	207.749	112.068	13.6608	2.42472	16.5811	8.36e-07	-4.2396	down
gene-SPSC_03728.gene	110	120	50	25	6	10	175.617	158.789	70.0426	28.4601	4.84945	20.7264	0.000459	-3.15393	down
gene-SPSC_03729.gene	249	300	198	80	16	27	397.532	396.973	277.369	91.0723	12.9319	55.9613	0.000485	-3.01105	down
gene-SPSC_03730.gene	329	219	84	86	20	30	525.253	289.79	117.672	97.9027	16.1648	62.1793	0.004573	-2.6551	down
gene-SPSC_03733.gene	28	17	4	0	1	1	44.7024	22.4951	5.60341	0	0.808241	2.07264	0.000691	-4.47303	down
gene-SPSC_03734.gene	21	11	3	0	1	0	33.5268	14.5557	4.20256	0	0.808241	0	0.001513	-4.69107	down
gene-SPSC_03735.gene	43	44	12	4	3	2	68.6501	58.2227	16.8102	4.55361	2.42472	4.14528	0.000148	-3.82793	down
gene-SPSC_03740.gene	2	7	4	98	33	164	3.19303	9.2627	5.60341	111.564	26.672	339.913	0.000218	3.8862	up
gene-SPSC_03770.gene	41	76	45	18	26	11	65.457	100.567	63.0384	20.4913	21.0143	22.7991	0.00694	-2.18917	down
gene-SPSC_03779.gene	8	12	16	151	207	46	12.7721	15.8789	22.4136	171.899	167.306	95.3415	0.002171	2.50197	up
gene-SPSC_03784.gene	214	179	84	16	16	20	341.654	236.861	117.672	18.2145	12.9319	41.4528	1.62e-05	-3.53685	down
gene-SPSC_03795.gene	0	5	8	24	232	23	0	6.61622	11.2068	27.3217	187.512	47.6708	0.006979	3.05716	up
gene-SPSC_03869.gene	4	4	11	26	146	93	6.38605	5.29297	15.4094	29.5985	118.003	192.756	0.003158	2.94648	up
gene-SPSC_03870.gene	1	2	2	13	84	14	1.59651	2.64649	2.80171	14.7993	67.8923	29.017	0.007792	3.14136	up
gene-SPSC_03877.gene	199	179	59	17	52	22	317.706	236.861	82.6503	19.3529	42.0286	45.5981	0.000623	-2.86695	down
gene-SPSC_03878.gene	1	4	14	36	371	48	1.59651	5.29297	19.6119	40.9825	299.858	99.4868	0.002313	3.25202	up
gene-SPSC_03879.gene	0	0	0	11	32	5	0	0	0	12.5224	25.8637	10.3632	0.007766	4.61223	up
gene-SPSC_03881.gene	3	1	2	62	58	22	4.78954	1.32324	2.80171	70.581	46.878	45.5981	0.000849	3.45728	up
gene-SPSC_03905.gene	12	25	32	176	850	228	19.1582	33.0811	44.8273	200.359	687.005	472.562	9.34e-05	3.16642	up
gene-SPSC_03920.gene	2	3	14	51	275	45	3.19303	3.96973	19.6119	58.0586	222.266	93.2689	0.002282	3.06723	up
gene-SPSC_03936.gene	44	27	15	2	5	0	70.2466	35.7276	21.0128	2.27681	4.04121	0	0.000103	-4.14425	down
gene-SPSC_03945.gene	64	48	52	241	1343	321	102.177	63.5157	72.8443	274.355	1085.47	665.318	0.001891	2.50621	up
gene-SPSC_03947.gene	2	2	5	15	108	23	3.19303	2.64649	7.00426	17.0761	87.2901	47.6708	0.009465	2.82718	up
gene-SPSC_03948.gene	212	188	135	368	4114	1197	338.461	248.77	189.115	418.933	3325.11	2480.95	0.007447	2.40348	up
gene-SPSC_03994.gene	304	242	163	79	22	25	485.34	320.225	228.339	89.9339	17.7813	51.816	0.000429	-2.96741	down
gene-SPSC_04009.gene	79	47	38	20	7	5	126.124	62.1924	53.2324	22.7681	5.65769	10.3632	0.001541	-2.88519	down
gene-SPSC_04033.gene	4	6	6	15	228	35	6.38605	7.93946	8.40512	17.0761	184.279	72.5425	0.006348	2.86883	up
gene-SPSC_04043.gene	1	0	2	13	134	20	1.59651	0	2.80171	14.7993	108.304	41.4528	0.00075	4.15447	up
gene-SPSC_04044.gene	0	2	3	29	554	9	0	2.64649	4.20256	33.0137	447.766	18.6538	6.59e-05	4.90891	up
gene-SPSC_04048.gene	159	160	156	91	50	20	253.846	211.719	218.533	103.595	40.4121	41.4528	0.005157	-2.22238	down
gene-SPSC_04062.gene	3	6	9	49	227	44	4.78954	7.93946	12.6077	55.7818	183.471	91.1963	0.001015	3.02258	up
gene-SPSC_04072.gene	0	4	4	43	85	14	0	5.29297	5.60341	48.9514	68.7005	29.017	0.006198	2.97132	up
gene-SPSC_04073.gene	1	0	2	22	62	16	1.59651	0	2.80171	25.0449	50.111	33.1623	0.002475	3.67514	up
gene-SPSC_04080.gene	1	1	3	7	175	16	1.59651	1.32324	4.20256	7.96883	141.442	33.1623	0.00269	3.69077	up
gene-SPSC_04098.gene	70	144	139	671	3620	834	111.756	190.547	194.719	763.869	2925.83	1728.58	0.000321	2.83707	up
gene-SPSC_04101.gene	18	9	9	1012	252	511	28.7372	11.9092	12.6077	1152.07	203.677	1059.12	2.62e-08	4.76389	up
gene-SPSC_04102.gene	0	1	4	41	40	17	0	1.32324	5.60341	46.6746	32.3297	35.2349	0.005991	3.18628	up
gene-SPSC_04105.gene	10	20	18	335	310	265	15.9651	26.4649	25.2154	381.365	250.555	549.25	3.71e-06	3.50108	up
gene-SPSC_04138.gene	1	3	1	28	121	29	1.59651	3.96973	1.40085	31.8753	97.7972	60.1066	0.000326	3.87751	up
gene-SPSC_04150.gene	77	56	55	0	0	4	122.931	74.1016	77.0469	0	0	8.29057	6.25e-07	-5.28894	down
gene-SPSC_04151.gene	5	5	14	36	330	71	7.98257	6.61622	19.6119	40.9825	266.72	147.158	0.001834	3.02944	up
gene-SPSC_04161.gene	8	7	11	87	1496	142	12.7721	9.2627	15.4094	99.0411	1209.13	294.315	1.47e-06	4.5746	up
gene-SPSC_04162.gene	1	0	6	31	405	50	1.59651	0	8.40512	35.2905	327.338	103.632	5.5e-05	4.51895	up
gene-SPSC_04164.gene	2	2	0	33	63	12	3.19303	2.64649	0	37.5673	50.9192	24.8717	0.003319	3.43622	up
gene-SPSC_04165.gene	1	3	0	255	326	160	1.59651	3.96973	0	290.293	263.487	331.623	5.81e-11	6.22908	up
gene-SPSC_04173.gene	121	93	169	36	59	30	193.178	123.062	236.744	40.9825	47.6863	62.1793	0.0032	-2.24058	down
gene-SPSC_04176.gene	67	236	159	67	32	7	106.966	312.285	222.736	76.273	25.8637	14.5085	0.002428	-2.73516	down
gene-SPSC_04198.gene	0	2	1	31	95	21	0	2.64649	1.40085	35.2905	76.7829	43.5255	0.000334	4.18842	up
gene-SPSC_04204.gene	683	728	380	67	66	28	1090.42	963.321	532.324	76.273	53.3439	58.034	1.95e-09	-4.06458	down
gene-SPSC_04206.gene	0	0	3	11	79	18	0	0	4.20256	12.5224	63.8511	37.3076	0.004496	3.67501	up
gene-SPSC_04210.gene	523	646	212	59	25	73	834.976	854.815	296.981	67.1658	20.206	151.303	0.000246	-3.28889	down
gene-SPSC_04216.gene	90	228	147	56	39	30	143.686	301.699	205.925	63.7506	31.5214	62.1793	0.002282	-2.39976	down
gene-SPSC_04222.gene	7	18	23	120	171	88	11.1756	23.8184	32.2196	136.608	138.209	182.393	0.008614	2.1854	up
gene-SPSC_04223.gene	2	4	1	117	343	112	3.19303	5.29297	1.40085	133.193	277.227	232.136	1.12e-08	5.14923	up
gene-SPSC_04243.gene	0	0	2	17	57	8	0	0	2.80171	19.3529	46.0698	16.5811	0.006701	3.69515	up
gene-SPSC_04253.gene	0	0	3	9	256	29	0	0	4.20256	10.2456	206.91	60.1066	0.000217	4.72464	up
gene-SPSC_04254.gene	1	0	1	37	407	35	1.59651	0	1.40085	42.1209	328.954	72.5425	1.37e-06	5.79784	up
gene-SPSC_04280.gene	1	3	1	22	145	27	1.59651	3.96973	1.40085	25.0449	117.195	55.9613	0.0004	3.91226	up
gene-SPSC_04295.gene	0	0	3	10	112	21	0	0	4.20256	11.384	90.523	43.5255	0.001982	3.97073	up
gene-SPSC_04303.gene	1	0	1	17	90	10	1.59651	0	1.40085	19.3529	72.7417	20.7264	0.001834	4.09216	up
gene-SPSC_04309.gene	1	0	1	10	101	19	1.59651	0	1.40085	11.384	81.6324	39.3802	0.001025	4.27365	up
gene-SPSC_04314.gene	4	8	2	52	356	42	6.38605	10.586	2.80171	59.197	287.734	87.051	0.000149	3.68932	up
gene-SPSC_04315.gene	32	31	35	107	952	137	51.0884	41.0205	49.0298	121.809	769.446	283.952	0.005921	2.44679	up
gene-SPSC_04330.gene	0	0	0	3	36	9	0	0	0	3.41521	29.0967	18.6538	0.008429	4.59424	up
gene-SPSC_04335.gene	4	0	2	30	103	14	6.38605	0	2.80171	34.1521	83.2489	29.017	0.004289	3.24137	up
gene-SPSC_04346.gene	8	14	6	227	202	170	12.7721	18.5254	8.40512	258.418	163.265	352.349	4.68e-06	3.63912	up
gene-SPSC_04357.gene	0	5	2	17	114	23	0	6.61622	2.80171	19.3529	92.1395	47.6708	0.00503	3.21364	up
gene-SPSC_04371.gene	0	2	2	36	238	16	0	2.64649	2.80171	40.9825	192.362	33.1623	9.01e-05	4.51004	up
gene-SPSC_04413.gene	5	6	4	23	134	45	7.98257	7.93946	5.60341	26.1833	108.304	93.2689	0.005046	2.74099	up
gene-SPSC_04416.gene	2	2	1	19	145	22	3.19303	2.64649	1.40085	21.6297	117.195	45.5981	0.000735	3.7909	up
gene-SPSC_04427.gene	1	2	5	48	83	10	1.59651	2.64649	7.00426	54.6434	67.084	20.7264	0.007206	2.91663	up
gene-SPSC_04471.gene	2	1	2	20	85	23	3.19303	1.32324	2.80171	22.7681	68.7005	47.6708	0.001959	3.43939	up
gene-SPSC_04479.gene	14	26	22	335	558	434	22.3512	34.4043	30.8188	381.365	450.999	899.527	8.55e-07	3.67506	up
gene-SPSC_04515.gene	77	111	169	548	2110	435	122.931	146.88	236.744	623.845	1705.39	901.599	0.007792	2.10637	up
gene-SPSC_04549.gene	2	1	4	28	154	20	3.19303	1.32324	5.60341	31.8753	124.469	41.4528	0.001109	3.48716	up
gene-SPSC_04553.gene	2	0	1	29	45	8	3.19303	0	1.40085	33.0137	36.3709	16.5811	0.007927	3.35765	up
gene-SPSC_04558.gene	191	255	180	111	56	41	304.934	337.427	252.154	126.363	45.2615	84.9783	0.005837	-2.15374	down
gene-SPSC_04560.gene	729	787	369	119	61	72	1163.86	1041.39	516.915	135.47	49.3027	149.23	1.82e-05	-3.30818	down
gene-SPSC_04561.gene	1313	1811	885	372	13	197	2096.22	2396.39	1239.76	423.486	10.5071	408.31	0.006059	-2.93564	down
gene-SPSC_04567.gene	1	0	1	17	34	18	1.59651	0	1.40085	19.3529	27.4802	37.3076	0.004496	3.74178	up
gene-SPSC_04568.gene	4	8	11	164	379	90	6.38605	10.586	15.4094	186.698	306.324	186.538	3.14e-06	3.71829	up
gene-SPSC_04578.gene	226	160	165	1600	707	3810	360.812	211.719	231.141	1821.45	571.427	7896.77	0.00183	3.02272	up
gene-SPSC_04583.gene	177	145	149	76	95	26	282.583	191.87	208.727	86.5187	76.7829	53.8887	0.00639	-2.01798	down
gene-SPSC_04588.gene	3	3	6	32	227	77	4.78954	3.96973	8.40512	36.4289	183.471	159.593	0.000127	3.70269	up
gene-SPSC_04592.gene	8	8	9	90	237	45	12.7721	10.586	12.6077	102.456	191.553	93.2689	0.000731	2.82015	up
gene-SPSC_04593.gene	0	3	1	22	95	43	0	3.96973	1.40085	25.0449	76.7829	89.1236	0.000298	4.12206	up
gene-SPSC_04604.gene	88	162	207	60	23	20	140.493	214.365	289.976	68.3042	18.5895	41.4528	0.001507	-2.64719	down
gene-SPSC_04606.gene	179	52	84	1072	2595	582	285.776	68.8086	117.672	1220.37	2097.39	1206.28	0.000852	2.6842	up
gene-SPSC_04610.gene	2	5	12	39	314	59	3.19303	6.61622	16.8102	44.3977	253.788	122.286	0.00106	3.23458	up
gene-SPSC_04628.gene	178	318	132	26	57	9	284.179	420.791	184.912	29.5985	46.0698	18.6538	3.8e-06	-3.50811	down
gene-SPSC_04632.gene	7	2	7	56	181	87	11.1756	2.64649	9.80597	63.7506	146.292	180.32	0.00023	3.37188	up
gene-SPSC_04641.gene	3	3	7	64	128	24	4.78954	3.96973	9.80597	72.8578	103.455	49.7434	0.001757	2.94001	up
gene-SPSC_04642.gene	7	15	7	471	841	501	11.1756	19.8486	9.80597	536.188	679.731	1038.39	8.83e-12	5.07331	up
gene-SPSC_04650.gene	153	175	137	46	45	52	244.267	231.568	191.917	52.3666	36.3709	107.777	0.007792	-2.12704	down
gene-SPSC_04658.gene	1	1	1	58	92	56	1.59651	1.32324	1.40085	66.0274	74.3582	116.068	7.09e-06	4.85815	up
gene-SPSC_04668.gene	114	196	113	72	25	30	182.002	259.356	158.296	81.9651	20.206	62.1793	0.00939	-2.20358	down
gene-SPSC_04710.gene	0	0	0	8	48	6	0	0	0	9.10723	38.7956	12.4359	0.004546	4.83014	up
gene-SPSC_04711.gene	39	63	45	13	12	6	62.264	83.3643	63.0384	14.7993	9.6989	12.4359	0.000631	-2.8125	down
gene-SPSC_04714.gene	1	1	2	36	188	23	1.59651	1.32324	2.80171	40.9825	151.949	47.6708	6.62e-05	4.40964	up
gene-SPSC_04717.gene	0	0	0	29	76	18	0	0	0	33.0137	61.4263	37.3076	0.000178	5.81446	up
gene-SPSC_04729.gene	134	110	87	33	34	4	213.933	145.557	121.874	37.5673	27.4802	8.29057	0.000299	-2.9736	down
gene-SPSC_04731.gene	129	103	74	31	32	10	205.95	136.294	103.663	35.2905	25.8637	20.7264	0.000344	-2.7526	down
gene-SPSC_04738.gene	2	3	3	34	66	28	3.19303	3.96973	4.20256	38.7057	53.3439	58.034	0.002627	3.01061	up
gene-SPSC_04741.gene	4	2	1	17	64	30	6.38605	2.64649	1.40085	19.3529	51.7274	62.1793	0.007363	2.95453	up
gene-SPSC_04749.gene	156	162	84	1260	1338	1358	249.056	214.365	117.672	1434.39	1081.43	2814.65	0.000597	2.63933	up
gene-SPSC_04750.gene	12	21	39	165	601	160	19.1582	27.7881	54.6332	187.837	485.753	331.623	0.00104	2.69177	up
gene-SPSC_04754.gene	3	1	3	38	302	33	4.78954	1.32324	4.20256	43.2593	244.089	68.3972	4.54e-05	4.24268	up
gene-SPSC_04785.gene	89	96	76	45	38	12	142.09	127.031	106.465	51.2282	30.7132	24.8717	0.005991	-2.15694	down
gene-SPSC_04791.gene	8	7	2	89	231	69	12.7721	9.2627	2.80171	101.318	186.704	143.012	6.59e-05	3.46279	up
gene-SPSC_04792.gene	53	38	20	5	2	5	84.6152	50.2832	28.0171	5.69202	1.61648	10.3632	0.000426	-3.47052	down
gene-SPSC_04802.gene	376	322	227	124	44	75	600.289	426.084	317.993	141.162	35.5626	155.448	0.005869	-2.3341	down
gene-SPSC_04807.gene	390	721	332	226	88	101	622.64	954.058	465.083	257.279	71.1252	209.337	0.006299	-2.25769	down
gene-SPSC_04818.gene	1	0	3	25	118	34	1.59651	0	4.20256	28.4601	95.3725	70.4698	0.000273	4.11408	up
gene-SPSC_04819.gene	2	0	1	7	131	13	3.19303	0	1.40085	7.96883	105.88	26.9444	0.002846	3.8867	up
gene-SPSC_04829.gene	57	71	32	5	19	12	91.0012	93.9503	44.8273	5.69202	15.3566	24.8717	0.003109	-2.64708	down
gene-SPSC_04859.gene	1	7	9	89	105	27	1.59651	9.2627	12.6077	101.318	84.8654	55.9613	0.004972	2.69518	up
gene-SPSC_04882.gene	161	165	67	489	2851	1114	257.039	218.335	93.8571	556.679	2304.3	2308.92	0.002282	2.59219	up
gene-SPSC_04889.gene	1	3	6	14	210	26	1.59651	3.96973	8.40512	15.9376	169.731	53.8887	0.003549	3.26567	up
gene-SPSC_04893.gene	1	4	15	47	105	72	1.59651	5.29297	21.0128	53.505	84.8654	149.23	0.009864	2.65989	up
gene-SPSC_04917.gene	0	1	1	3	112	18	0	1.32324	1.40085	3.41521	90.523	37.3076	0.002294	4.20255	up
gene-SPSC_04922.gene	2	4	1	21	142	74	3.19303	5.29297	1.40085	23.9065	114.77	153.375	0.000149	4.0119	up
gene-SPSC_04928.gene	0	1	3	38	36	12	0	1.32324	4.20256	43.2593	29.0967	24.8717	0.007344	3.2346	up
gene-SPSC_04935.gene	2	1	1	72	145	30	3.19303	1.32324	1.40085	81.9651	117.195	62.1793	1.03e-05	4.57001	up
gene-SPSC_04936.gene	117	23	19	216	1497	604	186.792	30.4346	26.6162	245.895	1209.94	1251.88	0.004885	2.8243	up
gene-SPSC_04939.gene	9	11	19	196	1306	131	14.3686	14.5557	26.6162	223.127	1055.56	271.516	2.54e-06	4.06394	up
gene-SPSC_04941.gene	1	2	0	50	101	26	1.59651	2.64649	0	56.9202	81.6324	53.8887	6.59e-05	4.47903	up
gene-SPSC_04944.gene	5	2	17	50	395	102	7.98257	2.64649	23.8145	56.9202	319.255	211.41	0.00081	3.34244	up
gene-SPSC_04949.gene	1	0	2	20	138	19	1.59651	0	2.80171	22.7681	111.537	39.3802	0.000415	4.25068	up
gene-SPSC_04952.gene	0	1	1	107	54	26	0	1.32324	1.40085	121.809	43.645	53.8887	2.81e-05	5.02689	up
gene-SPSC_04954.gene	0	0	2	7	62	11	0	0	2.80171	7.96883	50.111	22.7991	0.009489	3.63096	up
gene-SPSC_04963.gene	0	0	0	3	74	10	0	0	0	3.41521	59.8099	20.7264	0.00217	5.12275	up
gene-SPSC_04970.gene	20	5	14	83	584	62	31.9303	6.61622	19.6119	94.4875	472.013	128.504	0.002282	2.9183	up
gene-SPSC_04984.gene	0	5	5	13	260	54	0	6.61622	7.00426	14.7993	210.143	111.923	0.001048	3.7047	up
gene-SPSC_04986.gene	0	0	0	17	23	8	0	0	0	19.3529	18.5895	16.5811	0.005174	4.76549	up
gene-SPSC_04995.gene	1	1	2	14	142	22	1.59651	1.32324	2.80171	15.9376	114.77	45.5981	0.000737	3.96469	up
gene-SPSC_05004.gene	621	912	810	388	80	60	991.435	1206.8	1134.69	441.701	64.6593	124.359	0.002347	-2.68473	down
gene-SPSC_05033.gene	2	2	8	34	209	30	3.19303	2.64649	11.2068	38.7057	168.923	62.1793	0.001696	3.22708	up
gene-SPSC_05069.gene	235	230	132	52	26	25	375.181	304.346	184.912	59.197	21.0143	51.816	0.000116	-3.01251	down
gene-SPSC_05070.gene	135	146	58	10	37	4	215.529	193.194	81.2494	11.384	29.9049	8.29057	3.3e-05	-3.50992	down
gene-SPSC_05072.gene	1	1	3	18	83	16	1.59651	1.32324	4.20256	20.4913	67.084	33.1623	0.004885	3.24689	up
gene-SPSC_05076.gene	0	5	2	52	416	104	0	6.61622	2.80171	59.197	336.228	215.555	9.34e-07	5.00228	up
gene-SPSC_05083.gene	21	22	45	182	3865	637	33.5268	29.1114	63.0384	207.19	3123.85	1320.27	2.21e-06	4.39809	up
gene-SPSC_05090.gene	8	8	10	83	58	74	12.7721	10.586	14.0085	94.4875	46.878	153.375	0.00856	2.38035	up
gene-SPSC_05091.gene	3	0	5	26	249	32	4.78954	0	7.00426	29.5985	201.252	66.3245	0.000591	3.79435	up
gene-SPSC_05117.gene	24	10	18	5	5	0	38.3163	13.2324	25.2154	5.69202	4.04121	0	0.007398	-2.99323	down
gene-SPSC_05122.gene	181	283	327	117	134	23	288.969	374.478	458.079	133.193	108.304	47.6708	0.002851	-2.30743	down
gene-SPSC_05125.gene	14	15	12	75	288	89	22.3512	19.8486	16.8102	85.3803	232.774	184.465	0.002294	2.50635	up
gene-SPSC_05128.gene	0	3	0	16	84	14	0	3.96973	0	18.2145	67.8923	29.017	0.003303	3.74448	up
gene-SPSC_05134.gene	4	9	8	150	206	46	6.38605	11.9092	11.2068	170.761	166.498	95.3415	0.000101	3.22654	up
gene-SPSC_05144.gene	0	0	0	9	24	11	0	0	0	10.2456	19.3978	22.7991	0.006337	4.69203	up
gene-SPSC_05159.gene	139	163	119	50	16	11	221.915	215.689	166.702	56.9202	12.9319	22.7991	0.000331	-2.98323	down
gene-SPSC_05162.gene	7	17	27	97	347	70	11.1756	22.4951	37.823	110.425	280.46	145.085	0.008777	2.29845	up
gene-SPSC_05175.gene	131	117	102	33	75	33	209.143	154.82	142.887	37.5673	60.6181	68.3972	0.009351	-1.97873	down
gene-SPSC_05182.gene	26	29	17	2	1	1	41.5093	38.374	23.8145	2.27681	0.808241	2.07264	6.36e-05	-4.36883	down
gene-SPSC_05185.gene	6	6	0	32	198	96	9.57908	7.93946	0	36.4289	160.032	198.974	0.000389	3.70891	up
gene-SPSC_05205.gene	147	131	44	13	0	20	234.687	173.345	61.6375	14.7993	0	41.4528	0.005506	-3.18521	down
gene-SPSC_05208.gene	3	2	2	18	224	8	4.78954	2.64649	2.80171	20.4913	181.046	16.5811	0.002627	3.53391	up
gene-SPSC_05211.gene	536	589	512	260	49	41	855.731	779.39	717.236	295.985	39.6038	84.9783	0.00197	-2.75401	down
gene-SPSC_05212.gene	767	566	278	197	12	70	1224.53	748.956	389.437	224.266	9.6989	145.085	0.005981	-2.83225	down
gene-SPSC_05221.gene	10	7	12	225	15	262	15.9651	9.2627	16.8102	256.141	12.1236	543.032	0.001517	3.47981	up
gene-SPSC_05224.gene	0	0	4	11	92	17	0	0	5.60341	12.5224	74.3582	35.2349	0.007398	3.43513	up
gene-SPSC_05225.gene	0	1	1	91	171	60	0	1.32324	1.40085	103.595	138.209	124.359	2.56e-07	5.73586	up
gene-SPSC_05229.gene	1	5	8	29	308	58	1.59651	6.61622	11.2068	33.0137	248.938	120.213	0.000517	3.56177	up
gene-SPSC_05239.gene	0	1	2	13	65	11	0	1.32324	2.80171	14.7993	52.5357	22.7991	0.007716	3.42553	up
gene-SPSC_05240.gene	6	4	7	59	126	28	9.57908	5.29297	9.80597	67.1658	101.838	58.034	0.004093	2.59375	up
gene-SPSC_05249.gene	4	2	2	66	6	58	6.38605	2.64649	2.80171	75.1346	4.84945	120.213	0.006501	3.25666	up
gene-SPSC_05259.gene	2	7	4	55	155	53	3.19303	9.2627	5.60341	62.6122	125.277	109.85	0.000244	3.33501	up
gene-SPSC_05260.gene	5	7	19	188	236	174	7.98257	9.2627	26.6162	214.02	190.745	360.64	3.52e-05	3.45766	up
gene-SPSC_05281.gene	131	143	132	445	3185	665	209.143	189.224	184.912	506.59	2574.25	1378.31	0.004342	2.35206	up
gene-SPSC_05284.gene	46	43	36	18	5	2	73.4396	56.8995	50.4307	20.4913	4.04121	4.14528	0.002745	-2.8671	down
gene-SPSC_05287.gene	0	1	0	52	162	24	0	1.32324	0	59.197	130.935	49.7434	1.04e-05	5.67173	up
gene-SPSC_05296.gene	14	17	33	391	276	123	22.3512	22.4951	46.2281	445.116	223.075	254.935	0.00054	2.74914	up
gene-SPSC_05297.gene	42	65	54	13	18	11	67.0536	86.0108	75.646	14.7993	14.5483	22.7991	0.002025	-2.49121	down
gene-SPSC_05307.gene	163	241	206	66	54	36	260.232	318.902	288.576	75.1346	43.645	74.6151	0.000485	-2.52285	down
gene-SPSC_05323.gene	866	525	301	5550	6038	3986	1382.58	694.703	421.657	6318.14	4880.16	8261.55	0.001757	2.42007	up
gene-SPSC_05337.gene	0	3	2	36	110	10	0	3.96973	2.80171	40.9825	88.9066	20.7264	0.002036	3.55324	up
gene-SPSC_05338.gene	52	69	147	331	3094	419	83.0187	91.3038	205.925	376.812	2500.7	868.437	0.003576	2.65102	up
gene-SPSC_05345.gene	697	426	258	121	67	43	1112.77	563.702	361.42	137.747	54.1522	89.1236	6.59e-05	-3.13551	down
gene-SPSC_05350.gene	0	0	0	9	102	4	0	0	0	10.2456	82.4406	8.29057	0.001121	5.33353	up
gene-SPSC_05352.gene	1	0	2	31	69	19	1.59651	0	2.80171	35.2905	55.7687	39.3802	0.000819	3.93406	up
gene-SPSC_05357.gene	4	4	13	34	429	76	6.38605	5.29297	18.2111	38.7057	346.736	157.521	0.000636	3.41878	up
gene-SPSC_05362.gene	0	1	3	9	88	17	0	1.32324	4.20256	10.2456	71.1252	35.2349	0.006689	3.41076	up
gene-SPSC_05370.gene	33	71	40	21	4	1	52.6849	93.9503	56.0341	23.9065	3.23297	2.07264	0.003875	-2.96326	down
gene-SPSC_05376.gene	7	11	15	118	460	40	11.1756	14.5557	21.0128	134.332	371.791	82.9057	0.000779	2.99348	up
gene-SPSC_05390.gene	8	6	3	63	121	21	12.7721	7.93946	4.20256	71.7194	97.7972	43.5255	0.007792	2.49828	up
gene-SPSC_05410.gene	7	2	14	154	332	77	11.1756	2.64649	19.6119	175.314	268.336	159.593	6.29e-05	3.49515	up
gene-SPSC_05423.gene	1	0	0	3	64	22	1.59651	0	0	3.41521	51.7274	45.5981	0.002743	4.41075	up
gene-SPSC_05424.gene	0	2	0	17	55	13	0	2.64649	0	19.3529	44.4533	26.9444	0.003678	3.86333	up
gene-SPSC_05434.gene	261	487	284	92	6	33	416.69	644.419	397.842	104.733	4.84945	68.3972	0.00092	-3.23136	down
gene-SPSC_05503.gene	4	6	3	42	178	14	6.38605	7.93946	4.20256	47.813	143.867	29.017	0.004681	2.88056	up
gene-SPSC_05523.gene	0	4	1	64	131	33	0	5.29297	1.40085	72.8578	105.88	68.3972	4.36e-05	4.25756	up
gene-SPSC_05525.gene	0	0	3	13	111	17	0	0	4.20256	14.7993	89.7148	35.2349	0.002033	3.93411	up
gene-SPSC_05549.gene	15	19	50	288	900	231	23.9477	25.1416	70.0426	327.86	727.417	478.78	0.000157	3.05396	up
gene-SPSC_05566.gene	739	899	423	101	141	138	1179.82	1189.6	592.561	114.979	113.962	286.025	0.000242	-2.83903	down
gene-SPSC_05567.gene	119	124	83	24	7	6	189.985	164.082	116.271	27.3217	5.65769	12.4359	1.8e-05	-3.60395	down
gene-SPSC_05573.gene	0	2	2	27	213	37	0	2.64649	2.80171	30.7369	172.155	76.6877	3.81e-05	4.60091	up
gene-SPSC_05583.gene	62	127	67	31	37	8	98.9838	168.052	93.8571	35.2905	29.9049	16.5811	0.002143	-2.46261	down
gene-SPSC_05587.gene	5	7	17	198	819	199	7.98257	9.2627	23.8145	225.404	661.95	412.456	2.28e-07	4.25638	up
gene-SPSC_05600.gene	6	7	30	551	126	35	9.57908	9.2627	42.0256	627.26	101.838	72.5425	0.005229	2.98676	up
gene-SPSC_05603.gene	0	1	0	13	42	7	0	1.32324	0	14.7993	33.9461	14.5085	0.00797	3.96488	up
gene-SPSC_05610.gene	3	7	4	48	162	38	4.78954	9.2627	5.60341	54.6434	130.935	78.7604	0.000813	3.06977	up
gene-SPSC_05618.gene	8	6	3	60	153	54	12.7721	7.93946	4.20256	68.3042	123.661	111.923	0.000731	2.98517	up
gene-SPSC_05619.gene	0	2	1	11	77	9	0	2.64649	1.40085	12.5224	62.2346	18.6538	0.008049	3.46277	up
gene-SPSC_05623.gene	100	181	95	62	41	11	159.651	239.507	133.081	70.581	33.1379	22.7991	0.003549	-2.39314	down
gene-SPSC_05639.gene	5	8	20	60	306	79	7.98257	10.586	28.0171	68.3042	247.322	163.739	0.003248	2.70765	up
gene-SPSC_05641.gene	0	2	1	17	207	32	0	2.64649	1.40085	19.3529	167.306	66.3245	7.14e-05	4.74058	up
gene-SPSC_05654.gene	2	2	3	20	81	33	3.19303	2.64649	4.20256	22.7681	65.4676	68.3972	0.002404	3.20119	up
gene-SPSC_05656.gene	0	0	0	12	78	13	0	0	0	13.6608	63.0428	26.9444	0.000652	5.471	up
gene-SPSC_05658.gene	1	6	19	212	622	184	1.59651	7.93946	26.6162	241.342	502.726	381.366	4.28e-06	4.17127	up
gene-SPSC_05659.gene	2	6	7	18	328	64	3.19303	7.93946	9.80597	20.4913	265.103	132.649	0.000766	3.51015	up
gene-SPSC_05663.gene	2	2	12	76	619	73	3.19303	2.64649	16.8102	86.5187	500.301	151.303	3.08e-05	4.16868	up
gene-SPSC_05666.gene	180	89	51	38	54	19	287.372	117.769	71.4435	43.2593	43.645	39.3802	0.008438	-2.2316	down
gene-SPSC_05683.gene	0	0	2	6	68	14	0	0	2.80171	6.83042	54.9604	29.017	0.006811	3.7677	up
gene-SPSC_05697.gene	1	2	3	21	90	12	1.59651	2.64649	4.20256	23.9065	72.7417	24.8717	0.007296	3.04856	up
gene-SPSC_05705.gene	2	1	0	35	72	73	3.19303	1.32324	0	39.8441	58.1934	151.303	3.46e-05	4.74443	up
gene-SPSC_05713.gene	3	1	1	21	33	30	4.78954	1.32324	1.40085	23.9065	26.672	62.1793	0.006811	3.12914	up
gene-SPSC_05724.gene	84	121	143	615	3245	718	134.107	160.112	200.322	700.118	2622.74	1488.16	0.000577	2.68682	up
gene-SPSC_05732.gene	1	3	3	25	148	14	1.59651	3.96973	4.20256	28.4601	119.62	29.017	0.002282	3.35348	up
gene-SPSC_05739.gene	4	8	11	46	194	40	6.38605	10.586	15.4094	52.3666	156.799	82.9057	0.005798	2.53665	up
gene-SPSC_05747.gene	5	4	5	123	103	291	7.98257	5.29297	7.00426	140.024	83.2489	603.139	2.49e-06	4.52972	up
gene-SPSC_05760.gene	29	44	34	12	18	5	46.2989	58.2227	47.629	13.6608	14.5483	10.3632	0.007398	-2.29601	down
gene-SPSC_05771.gene	2	1	1	77	72	21	3.19303	1.32324	1.40085	87.6571	58.1934	43.5255	0.000123	4.13661	up
gene-SPSC_05778.gene	0	1	2	8	121	15	0	1.32324	2.80171	9.10723	97.7972	31.0896	0.002294	3.91951	up
gene-SPSC_05800.gene	0	0	0	4	29	13	0	0	0	4.55361	23.439	26.9444	0.006596	4.69083	up
gene-SPSC_05801.gene	26	29	18	225	54	487	41.5093	38.374	25.2154	256.141	43.645	1009.38	0.004748	2.94944	up
gene-SPSC_05803.gene	1	1	7	35	657	93	1.59651	1.32324	9.80597	39.8441	531.015	192.756	5.37e-06	4.87681	up
gene-SPSC_05817.gene	11	21	22	444	568	158	17.5617	27.7881	30.8188	505.451	459.081	327.477	1.65e-06	3.46977	up
gene-SPSC_05818.gene	1	3	29	593	211	224	1.59651	3.96973	40.6247	675.073	170.539	464.272	0.000152	3.97128	up
gene-SPSC_05826.gene	4	2	18	163	1324	221	6.38605	2.64649	25.2154	185.56	1070.11	458.054	5.56e-07	4.76603	up
gene-SPSC_05845.gene	2	1	3	53	74	15	3.19303	1.32324	4.20256	60.3354	59.8099	31.0896	0.001507	3.35846	up
gene-SPSC_05846.gene	0	0	0	72	14	5	0	0	0	81.9651	11.3154	10.3632	0.00092	5.39442	up
gene-SPSC_05865.gene	0	11	6	52	152	42	0	14.5557	8.40512	59.197	122.853	87.051	0.005687	2.82406	up
gene-SPSC_05877.gene	2	3	3	23	144	40	3.19303	3.96973	4.20256	26.1833	116.387	82.9057	0.000574	3.52551	up
gene-SPSC_05878.gene	2	3	2	16	63	25	3.19303	3.96973	2.80171	18.2145	50.9192	51.816	0.00889	2.85816	up
gene-SPSC_05882.gene	1	5	8	30	132	31	1.59651	6.61622	11.2068	34.1521	106.688	64.2519	0.00797	2.69597	up
gene-SPSC_05884.gene	4	9	13	38	287	52	6.38605	11.9092	18.2111	43.2593	231.965	107.777	0.004573	2.71807	up
gene-SPSC_05926.gene	0	2	2	24	151	19	0	2.64649	2.80171	27.3217	122.044	39.3802	0.000409	4.08689	up
gene-SPSC_05940.gene	0	1	3	8	107	16	0	1.32324	4.20256	9.10723	86.4818	33.1623	0.005468	3.52166	up
gene-SPSC_05947.gene	204	163	145	81	68	18	325.689	215.689	203.124	92.2107	54.9604	37.3076	0.002294	-2.34622	down
gene-SPSC_05957.gene	1	3	3	93	408	55	1.59651	3.96973	4.20256	105.871	329.762	113.995	2.65e-07	4.90194	up
gene-SPSC_05958.gene	1	3	1	35	144	22	1.59651	3.96973	1.40085	39.8441	116.387	45.5981	0.000255	3.95531	up
gene-SPSC_05960.gene	0	0	1	37	82	13	0	0	1.40085	42.1209	66.2758	26.9444	0.000263	4.94334	up
gene-SPSC_05967.gene	1	1	0	9	54	18	1.59651	1.32324	0	10.2456	43.645	37.3076	0.004287	3.82573	up
gene-SPSC_05968.gene	13	11	4	51	123	79	20.7547	14.5557	5.60341	58.0586	99.4137	163.739	0.009532	2.38152	up
gene-SPSC_05969.gene	0	0	0	4	39	8	0	0	0	4.55361	31.5214	16.5811	0.007398	4.64404	up
gene-SPSC_05983.gene	1	0	0	11	47	8	1.59651	0	0	12.5224	37.9873	16.5811	0.007087	3.99996	up
gene-SPSC_05989.gene	3	4	5	41	562	92	4.78954	5.29297	7.00426	46.6746	454.232	190.683	4.29e-06	4.47744	up
gene-SPSC_06000.gene	313	416	196	55	69	37	499.709	550.469	274.567	62.6122	55.7687	76.6877	1.25e-05	-3.09072	down
gene-SPSC_06001.gene	420	475	306	12	15	55	670.536	628.54	428.661	13.6608	12.1236	113.995	5.26e-05	-3.80713	down
gene-SPSC_06002.gene	0	0	1	33	39	6	0	0	1.40085	37.5673	31.5214	12.4359	0.002967	4.28369	up
gene-SPSC_06014.gene	1	4	4	44	346	68	1.59651	5.29297	5.60341	50.0898	279.652	140.94	8.49e-06	4.36142	up
gene-SPSC_06033.gene	0	5	7	64	191	47	0	6.61622	9.80597	72.8578	154.374	97.4142	0.000305	3.52361	up
gene-SPSC_06042.gene	0	0	0	21	269	8	0	0	0	23.9065	217.417	16.5811	2.99e-05	6.36911	up
gene-SPSC_06045.gene	0	0	0	18	116	12	0	0	0	20.4913	93.756	24.8717	0.000217	5.80004	up
gene-SPSC_06046.gene	10	5	14	55	428	64	15.9651	6.61622	19.6119	62.6122	345.927	132.649	0.001313	3.00847	up
gene-SPSC_06047.gene	0	5	2	22	268	70	0	6.61622	2.80171	25.0449	216.609	145.085	6.59e-05	4.36128	up
gene-SPSC_06049.gene	1	1	1	18	311	11	1.59651	1.32324	1.40085	20.4913	251.363	22.7991	9.65e-05	4.83679	up
gene-SPSC_06054.gene	1	10	11	265	110	105	1.59651	13.2324	15.4094	301.677	88.9066	217.627	0.00012	3.59236	up
gene-SPSC_06059.gene	0	0	1	8	70	11	0	0	1.40085	9.10723	56.5769	22.7991	0.002994	4.3305	up
gene-SPSC_06063.gene	2	2	1	28	135	14	3.19303	2.64649	1.40085	31.8753	109.113	29.017	0.00097	3.69422	up
gene-SPSC_06073.gene	272	157	197	18	18	52	434.252	207.749	275.968	20.4913	14.5483	107.777	0.00166	-2.94372	down
gene-SPSC_06075.gene	136	215	174	46	16	17	217.126	284.497	243.748	52.3666	12.9319	35.2349	6.62e-05	-3.18321	down
gene-SPSC_06078.gene	0	3	4	179	594	184	0	3.96973	5.60341	203.774	480.095	381.366	1.29e-10	5.81273	up
gene-SPSC_06079.gene	3	3	2	38	28	109	4.78954	3.96973	2.80171	43.2593	22.6308	225.918	0.000603	3.799	up
gene-SPSC_06099.gene	7	16	14	176	277	147	11.1756	21.1719	19.6119	200.359	223.883	304.678	3.1e-05	3.19198	up
gene-SPSC_06100.gene	3	5	5	280	354	118	4.78954	6.61622	7.00426	318.753	286.118	244.572	1.07e-09	4.79075	up
gene-SPSC_06111.gene	0	2	2	20	95	45	0	2.64649	2.80171	22.7681	76.7829	93.2689	0.000291	4.12506	up
gene-SPSC_06115.gene	75	59	46	10	4	14	119.739	78.0713	64.4392	11.384	3.23297	29.017	0.002257	-2.89179	down
gene-SPSC_06118.gene	1	1	1	8	60	21	1.59651	1.32324	1.40085	9.10723	48.4945	43.5255	0.005084	3.55431	up
gene-SPSC_06126.gene	0	2	8	53	79	29	0	2.64649	11.2068	60.3354	63.8511	60.1066	0.005228	2.97084	up
gene-SPSC_06128.gene	150	306	257	145	37	27	239.477	404.912	360.019	165.069	29.9049	55.9613	0.009193	-2.3145	down
gene-SPSC_06158.gene	179	145	122	37	50	12	285.776	191.87	170.904	42.1209	40.4121	24.8717	7.21e-05	-2.90584	down
gene-SPSC_06163.gene	3	6	4	270	552	144	4.78954	7.93946	5.60341	307.369	446.149	298.46	1.02e-10	5.07933	up
gene-SPSC_06164.gene	5	2	6	42	98	29	7.98257	2.64649	8.40512	47.813	79.2077	60.1066	0.005369	2.66573	up
gene-SPSC_06170.gene	178	92	142	50	31	15	284.179	121.738	198.921	56.9202	25.0555	31.0896	0.000604	-2.72562	down
gene-SPSC_06173.gene	16	28	70	1163	274	314	25.5442	37.0508	98.0597	1323.96	221.458	650.81	0.000745	3.1044	up
gene-SPSC_06175.gene	0	0	2	229	300	36	0	0	2.80171	260.694	242.472	74.6151	2.95e-08	6.24462	up
gene-SPSC_06176.gene	0	0	0	39	39	8	0	0	0	44.3977	31.5214	16.5811	0.000816	5.38562	up
gene-SPSC_06186.gene	1	0	0	13	69	4	1.59651	0	0	14.7993	55.7687	8.29057	0.005228	4.16055	up
gene-SPSC_06187.gene	2	2	13	47	349	36	3.19303	2.64649	18.2111	53.505	282.076	74.6151	0.001755	3.30133	up
gene-SPSC_06190.gene	0	5	2	12	198	18	0	6.61622	2.80171	13.6608	160.032	37.3076	0.003359	3.52429	up
gene-SPSC_06194.gene	0	2	0	2	82	32	0	2.64649	0	2.27681	66.2758	66.3245	0.002627	4.21755	up
gene-SPSC_06195.gene	2	0	0	60	162	24	3.19303	0	0	68.3042	130.935	49.7434	1.35e-05	5.1473	up
gene-SPSC_06196.gene	2	4	10	49	262	46	3.19303	5.29297	14.0085	55.7818	211.759	95.3415	0.000656	3.27915	up
gene-SPSC_06199.gene	2	0	2	23	89	34	3.19303	0	2.80171	26.1833	71.9335	70.4698	0.000517	3.92691	up
gene-SPSC_06237.gene	0	3	2	20	241	44	0	3.96973	2.80171	22.7681	194.786	91.1963	7.05e-05	4.45635	up
gene-SPSC_06251.gene	0	3	1	24	143	11	0	3.96973	1.40085	27.3217	115.579	22.7991	0.001154	3.90014	up
gene-SPSC_06281.gene	0	0	1	4	49	13	0	0	1.40085	4.55361	39.6038	26.9444	0.007792	4.0271	up
gene-SPSC_06286.gene	6	5	24	88	618	53	9.57908	6.61622	33.6205	100.18	499.493	109.85	0.001891	3.10038	up
gene-SPSC_06288.gene	406	512	299	76	195	50	648.184	677.5	418.855	86.5187	157.607	103.632	0.000159	-2.67509	down
gene-SPSC_06305.gene	0	0	0	9	33	5	0	0	0	10.2456	26.672	10.3632	0.008672	4.567	up
gene-SPSC_06306.gene	0	0	1	5	123	16	0	0	1.40085	5.69202	99.4137	33.1623	0.000799	4.81514	up
gene-SPSC_06309.gene	4	4	5	44	396	69	6.38605	5.29297	7.00426	50.0898	320.064	143.012	2.41e-05	4.00167	up
gene-SPSC_06312.gene	3	12	7	33	249	30	4.78954	15.8789	9.80597	37.5673	201.252	62.1793	0.009195	2.6188	up
gene-SPSC_06344.gene	34	29	14	168	461	95	54.2814	38.374	19.6119	191.252	372.599	196.901	0.00681	2.20757	up
gene-SPSC_06354.gene	0	1	0	1	167	2	0	1.32324	0	1.1384	134.976	4.14528	0.003158	4.61232	up
gene-SPSC_06363.gene	1	1	0	5	96	21	1.59651	1.32324	0	5.69202	77.5912	43.5255	0.001911	4.1882	up
gene-SPSC_06366.gene	19	30	22	57	906	85	30.3337	39.6973	30.8188	64.889	732.267	176.175	0.00797	2.60474	up
gene-SPSC_06378.gene	1	3	5	9	144	25	1.59651	3.96973	7.00426	10.2456	116.387	51.816	0.008775	3.01189	up
gene-SPSC_06387.gene	16	12	34	54	982	98	25.5442	15.8789	47.629	61.4738	793.693	203.119	0.004844	2.86071	up
gene-SPSC_06389.gene	6	6	9	63	194	163	9.57908	7.93946	12.6077	71.7194	156.799	337.841	7.46e-05	3.53831	up
gene-SPSC_06405.gene	147	70	27	8	20	16	234.687	92.627	37.823	9.10723	16.1648	33.1623	0.002281	-2.89882	down
gene-SPSC_06438.gene	4	4	2	7	489	19	6.38605	5.29297	2.80171	7.96883	395.23	39.3802	0.001027	3.94463	up
gene-SPSC_06440.gene	0	1	2	28	643	9	0	1.32324	2.80171	31.8753	519.699	18.6538	1.04e-05	5.57021	up
gene-SPSC_06441.gene	0	3	1	13	83	19	0	3.96973	1.40085	14.7993	67.084	39.3802	0.003987	3.50711	up
gene-SPSC_06463.gene	6	2	0	24	129	27	9.57908	2.64649	0	27.3217	104.263	55.9613	0.004118	3.20171	up
gene-SPSC_06466.gene	6	8	14	73	517	52	9.57908	10.586	19.6119	83.1035	417.861	107.777	0.000511	3.23222	up
gene-SPSC_06469.gene	6	8	7	232	567	888	9.57908	10.586	9.80597	264.11	458.273	1840.51	2.51e-10	5.55692	up
gene-SPSC_06470.gene	0	0	4	23	80	26	0	0	5.60341	26.1833	64.6593	53.8887	0.001902	3.71073	up
gene-SPSC_06479.gene	2	1	2	21	89	21	3.19303	1.32324	2.80171	23.9065	71.9335	43.5255	0.001957	3.44245	up
gene-SPSC_06482.gene	0	1	1	92	72	75	0	1.32324	1.40085	104.733	58.1934	155.448	1.86e-06	5.51485	up
gene-SPSC_06489.gene	0	0	1	9	85	5	0	0	1.40085	10.2456	68.7005	10.3632	0.003801	4.30328	up
gene-SPSC_06511.gene	0	3	1	25	162	19	0	3.96973	1.40085	28.4601	130.935	39.3802	0.000365	4.15303	up
gene-SPSC_06514.gene	11	17	134	410	2701	361	17.5617	22.4951	187.714	466.745	2183.06	748.224	0.002712	3.12886	up
gene-SPSC_06521.gene	38	49	32	14	4	3	60.6675	64.8389	44.8273	15.9376	3.23297	6.21793	0.001458	-2.98307	down
gene-SPSC_06530.gene	64	56	55	155	1300	333	102.177	74.1016	77.0469	176.453	1050.71	690.19	0.006957	2.33229	up
gene-SPSC_06537.gene	6	7	11	54	170	37	9.57908	9.2627	15.4094	61.4738	137.401	76.6877	0.006742	2.404	up
gene-SPSC_06560.gene	2	2	4	20	89	22	3.19303	2.64649	5.60341	22.7681	71.9335	45.5981	0.006742	2.8888	up
gene-SPSC_06575.gene	253	341	245	152	121	29	403.918	451.226	343.209	173.037	97.7972	60.1066	0.004258	-2.206	down
gene-SPSC_06578.gene	3	2	4	27	84	22	4.78954	2.64649	5.60341	30.7369	67.8923	45.5981	0.006513	2.78705	up
gene-SPSC_06618.gene	1	0	5	19	730	51	1.59651	0	7.00426	21.6297	590.016	105.705	1.41e-05	5.15047	up
gene-SPSC_06621.gene	0	0	1	22	89	23	0	0	1.40085	25.0449	71.9335	47.6708	0.000209	5.01361	up
gene-SPSC_06622.gene	24	14	6	127	173	97	38.3163	18.5254	8.40512	144.577	139.826	201.046	0.006811	2.33687	up
gene-SPSC_06627.gene	2	4	3	37	171	12	3.19303	5.29297	4.20256	42.1209	138.209	24.8717	0.00221	3.24337	up
gene-SPSC_06650.gene	222	164	100	49	117	15	354.426	217.012	140.085	55.7818	94.5643	31.0896	0.005292	-2.29413	down
gene-SPSC_06655.gene	1	1	2	21	85	8	1.59651	1.32324	2.80171	23.9065	68.7005	16.5811	0.005623	3.3619	up
gene-SPSC_06657.gene	44	57	68	17	29	4	70.2466	75.4249	95.258	19.3529	23.439	8.29057	0.002363	-2.52939	down
gene-SPSC_06658.gene	52	106	77	5	11	3	83.0187	140.264	107.866	5.69202	8.89066	6.21793	2.56e-07	-4.18948	down
gene-SPSC_06685.gene	3	8	5	47	109	35	4.78954	10.586	7.00426	53.505	88.0983	72.5425	0.004237	2.61739	up
gene-SPSC_06693.gene	21	31	87	212	2962	692	33.5268	41.0205	121.874	241.342	2394.01	1434.27	0.000121	3.62189	up
gene-SPSC_10009.gene	4	2	1	12	774	65	6.38605	2.64649	1.40085	13.6608	625.579	134.722	1.03e-05	5.08935	up
